# Supplementary material for: Metagenomics-Based Approach to Source-Attribution of Antimicrobial Resistance Determinants – Identification of Reservoir Resistome Signatures
Source: Front Microbiol. 2021 Jan 15;11:601407. doi: 10.3389/fmicb.2020.601407 (PMC7843941; doi:10.3389/fmicb.2020.601407)
Supplement: Supplementary file 1 [file Table_1.XLSX]

## Sheet: Supplementary Table 1
ClusterID	Running ID number to identify 90% homology clusters
RepresentativeGene	Antimicrobial resistance gene representative of a cluster
ResistanceGenes	Individual resistance genes included in a cluster
0
vanXmurFvanKWI_2_AP008230
vanXmurFvanKWI_2_AP008230
1
vanXmurFvanKWI_1_NZAGAF01000127
vanXmurFvanKWI_1_NZAGAF01000127
2
vanXmurFvanWI_1_CP001336
vanXmurFvanWI_1_CP001336
3
oqxB_1_EU370913
oqxB_1_EU370913
4
VanHOX_1_KF478993
VanHOX_1_KF478993
5
VanHFX_1_AF155139
VanHFX_1_AF155139
6
dldHA2X_1_AL939117
dldHA2X_1_AL939117
7
VanHMX_1_FJ349556
VanHMX_1_FJ349556
8
VanHDX_3_AF175293
VanHDX_1_AF130997
VanHDX_2_EU999036
VanHDX_3_AF175293
VanHDX_5_AY489045
9
VanHDX_6_DQ172830
VanHDX_6_DQ172830
10
VanHDX_4_AY082011
VanHDX_4_AY082011
VanHDX_7_AB242319
11
VanHAX_PT_2_AY926880
VanA_bc_1_Y15704
VanH_bc_1_Y15705
VanHAX_1_FJ866609
VanHAX_2_M97297
VanHAX_PT_1_DQ018710
VanHAX_PT_2_AY926880
VanX_bc_1_Y15708
12
VanHBX_2_U35369
VanHBX_1_AF192329
VanHBX_2_U35369
13
VanHAX_PA_1_DQ018711
VanHAX_PA_1_DQ018711
14
mecD_1_KY013611
mecD_1_KY013611
15
mecB_1_NC_011996
mecB_1_NC_011996
16
mecA2_1_AM048811
mecA_1_NC_002745
mecA_2_NC_002951
mecA_3_Y13095
mecA_4_AB546266
mecA_5_AB546267
mecA_6_BX571856
mecA_7_HE861945
mecA_8_NC_007168
mecA_9_AB505630
mecA2_1_AM048811
mecA2_2_AB546780
17
mecA1_3_Y13094
mecA1_1_AB547235
mecA1_2_AY820253
mecA1_3_Y13094
mecA1_4_AB547236
mecA1_5_AB547234
18
mecC2_1_KF955540
mecC_1_FR821779
mecC_2_FR823292
mecC_3_KR732654
mecC_4_HG515014
mecC2_1_KF955540
19
otr(A)_1_X53401
otr(A)_1_X53401
20
optrA_11_KX620934
optrA_1_KP399637
optrA_10_KT601170
optrA_11_KX620934
optrA_12_KX620936
optrA_13_KX620939
optrA_14_KX620941
optrA_15_KX620942
optrA_16_AMBD01000029
optrA_17_ALZI01000051
optrA_18_ALMH01000001
optrA_19_ALMN01000021
optrA_2_KT862781
optrA_20_ALMZ01000078
optrA_3_KT862780
optrA_4_KT862777
optrA_5_KT862783
optrA_6_KT862784
optrA_7_KT862775
optrA_8_KT862782
optrA_9_KT892063
21
tet(Q)_3_U73497
tet(Q)_1_L33696
tet(Q)_2_X58717
tet(Q)_3_U73497
tet(Q)_4_Z21523
22
tetB(P)_1_NC_010937
tetB(P)_1_NC_010937
23
tet(T)_1_L42544
tet(T)_1_L42544
tet(T)_2_AY660530
24
tet(S)_3_X92946
tet(S)_1_DQ377340
tet(S)_2_L09756
tet(S)_3_X92946
tet(S)_4_AY534326
25
tet(S/M)_1_HM367711
tet(M)_1_X92947
tet(M)_10_EU182585
tet(M)_11_JN846696
tet(M)_12_FR671418
tet(M)_13_AM990992
tet(M)_2_X90939
tet(M)_3_U08812
tet(M)_4_X75073
tet(M)_5_U58985
tet(M)_6_M21136
tet(M)_7_FN433596
tet(M)_8_X04388
tet(M)_9_X56353
tet(S/M)_1_HM367711
26
tet(44)_2_FN594949
tet(44)_1_NZ_ABDU01000081
tet(44)_2_FN594949
27
tet(36)_1_AJ514254
tet(36)_1_AJ514254
28
tet(O)_3_Y07780
tet(O)_1_M18896
tet(O)_2_M20925
tet(O)_3_Y07780
tet(O)_4_AIOQ01000025
tet(O/32/O)_3_NZ_AUJS01000017
tet(O/32/O)_7_FP929050
29
tet(O/W)-2_1_AY485122
tet(O/W)_1_AM889118
tet(O/W)_2_AM889119
tet(O/W)_3_AM889120
tet(O/W)_4_AM889121
tet(O/W)_5_AM889122
tet(O/W)-1_1_AY485126
tet(O/W)-2_1_AY485122
tet(O/W/O)-2_1_AY196920
tet(O/W/O)-3_1_EF065524
tet(W)_1_DQ060146
tet(W)_3_AJ427421
tet(W)_4_FN396364
tet(W)_5_AJ427422
30
tet(O/32/O)_1_JQ740052
tet(O/32/O)_1_JQ740052
tet(O/32/O)_2_AJ295238
31
tet(32)_1_EU722333
tet(32)_1_EU722333
tet(32)_2_EF626943
32
tet(W/32/O)_2_AM710602
tet(O/W/32/O)_1_EF065523
tet(O/W/32/O)_2_FM164392
tet(O/W/32/O)_5_JQ740053
tet(O/W/32/O/W/O)_1_DQ525023
tet(O/W/32/O/W/O)_2_DQ679926
tet(W/32/O)_1_AM710601
tet(W/32/O)_2_AM710602
tet(W/32/O)_3_AM710603
tet(W/32/O)_5_AM710605
33
tet_1_M74049
tet_1_M74049
34
tet(W)_2_AY049983
tet(W)_2_AY049983
35
tet(O/W/O)-1_1_AY196921
tet(O/W/O)-1_1_AY196921
36
VanG2XY_1_FJ872410
VanG2XY_1_FJ872410
37
VanGXY_1_AY271782
VanGXY_1_AY271782
38
penA_1_AF515059
penA_1_AF515059
39
tetA(60)_1_KX000272
tetA(60)_1_KX000272
40
tetB(60)_1_KX000273
tetB(60)_1_KX000273
41
tetB(46)_1_HQ652506
tetB(46)_1_HQ652506
42
tetA(46)_1_HQ652506
tetA(46)_1_HQ652506
43
ole(B)_1_L36601
ole(B)_1_L36601
44
mcr-8_1_MG736312
mcr-8_1_MG736312
45
otr(B)_1_AF079900
otr(B)_1_AF079900
46
vga(B)_1_U82085
vga(B)_1_U82085
47
car(A)_1_M80346
car(A)_1_M80346
48
srm(B)_1_X63451
srm(B)_1_X63451
49
tlr(C)_1_M57437
tlr(C)_1_M57437
50
mcr-5.1_1_KY807921
mcr-5.1_1_KY807921
mcr-5.2_1_MG384740
51
poxtA_1_MF095097
poxtA_1_MF095097
52
mcr-1.11_1_KY853650
mcr-1.1_1_KP347127
mcr-1.10_1_MF176238
mcr-1.11_1_KY853650
mcr-1.12_1_LC337668
mcr-1.13_1_MG384739
mcr-1.14_1_LS398440
mcr-1.2_1_KX236309
mcr-1.3_1_KU934208
mcr-1.4_1_KY041856
mcr-1.5_1_KY283125
mcr-1.6_1_KY352406
mcr-1.7_1_KY488488
mcr-1.8_1_KY683842
mcr-1.9_1_KY964067
53
sal(A)_1_KC693025
sal(A)_1_KC693025
54
mcr-4.4_1_MG822665
mcr-4.1_1_MF543359
mcr-4.2_1_MG822663
mcr-4.3_1_MG026621
mcr-4.4_1_MG822665
mcr-4.5_1_MG822664
mcr-4.6_1_MH423812
55
mcr-3.10_1_MG214531
mcr-3.1_1_KY924928
mcr-3.10_1_MG214531
mcr-3.11_1_MG489958
mcr-3.12_1_MG564491
mcr-3.13_1_MH332763
mcr-3.14_1_MH332764
mcr-3.15_1_MH332765
mcr-3.16_1_MH332766
mcr-3.18_1_MH332768
mcr-3.19_1_NG055497
mcr-3.2_1_NMWW01000143
mcr-3.20_1_NG055493
mcr-3.21_1_NG060582
mcr-3.22_1_NG060581
mcr-3.23_1_NG060583
mcr-3.24_1_NG060580
mcr-3.25_1_NG060585
mcr-3.3_1_MF495680
mcr-3.4_1_FLXA01000011
mcr-3.5_1_MF489760
mcr-3.6_1_MF598076
mcr-3.7_1_MF598077
mcr-3.8_1_MF598078
mcr-3.9_1_MF598080
56
VanLXY_1_EU250284
VanLXY_1_EU250284
57
mcr-3.17_1_MH332767
mcr-3.17_1_MH332767
58
VanC4XY_1_EU151752
VanC2_1_L29638
VanC2XY_1_EU151754
VanC2XY_2_EU151755
VanC2XY_3_EU151757
VanC2XY_4_EU151758
VanC2XY_5_EU151760
VanC3XY_1_AY033764
VanC3XY_2_EU151759
VanC4XY_1_EU151752
VanC4XY_2_EU151753
VanC4XY_3_EU151756
VanXY_C2_1_AY033089
59
mcr-7.1_1_MG267386
mcr-7.1_1_MG267386
60
mcr-2.2_1_MF176239
mcr-2.1_1_LT598652
mcr-2.2_1_MF176239
61
mcr-6.1_1_MF176240
mcr-6.1_1_MF176240
62
VanEXY_1_FJ872411
VanE_1_AF136925
VanEXY_1_FJ872411
63
VanNXY_1_JF802084
VanNXY_1_JF802084
64
VanC1XY_1_AF162694
VanC1XY_1_AF162694
VanC1XY_2_DQ022190
65
vga(D)_1_GQ205627
vga(D)_1_GQ205627
66
vga(A)V_1_AF186237
vga(A)V_1_AF186237
67
vga(E)_1_FR772051
vga(E)_1_FR772051
68
vga(A)_1_M90056
vga(A)_1_M90056
vga(A)_2_FN546261
vga(A)_3_JQ312422
vga(A)LC_1_GQ891882
vga(A)LC_2_DQ823382
vga(A)LC_3_FN806791
vga(A)LC_4_JQ312423
69
vga(C)_1_FN806792
vga(C)_1_FN806792
70
tet(43)_1_GQ244501
tet(43)_1_GQ244501
71
tcr3_1_D38215
tcr3_1_D38215
72
qepA_1_FJ167861
qepA_1_FJ167861
qepA1_1_AB263754
qepA2_1_EU847537
qepA3_1_JQ064560
qepA4_1_KX580704
73
tva(A)_1_ENA_SOX29786
tva(A)_1_ENA_SOX29786
74
lsa(A)_3_AY737526
lsa(A)_1_AY225127
lsa(A)_3_AY737526
75
msr(C)_2_AF313494
msr(C)_1_AY004350
msr(C)_2_AF313494
76
lsa(B)_1_AJ579365
lsa(B)_1_AJ579365
77
lsa(C)_1_HM990671
lsa(C)_1_HM990671
78
aph(2'')-Ia_2_AP009486
aph(2__)-Ia_2_AP009486
aph(2__)-Ia_3_AJ536195
aac(6_)-aph(2__)_1_M13771
79
msr(E)_4_EU294228
msr(E)_4_EU294228
80
msr(A)_1_X52085
msr(A)_1_X52085
msr(A)_2_AB013298
msr(A)_3_M81802
81
msr(D)_3_AF227520
msr(D)_2_AF274302
msr(D)_3_AF227520
82
aac(6')-aph(2'')_1_KF652095
aph(2__)-If_2_AY701528
aac(6_)-aph(2__)_1_KF652095
83
lmr(A)_1_X59926
lmr(A)_1_X59926
84
fexA_1_AJ549214
fexA_1_AJ549214
fexA_2_AM408573
85
fexB_1_JN201336
fexB_1_JN201336
86
ant(3'')-Ih-aac(6')-IId_1_AF453998
ant(3__)-Ih-aac(6_)-IId_1_AF453998
aac(6_)-Ib_1_M21682
aac(6_)-Ib_2_M23634
aac(6_)-Ib-11_1_AY136758
aac(6_)-Ib3_1_X60321
aac(6_)-Ib-cr_1_DQ303918
aac(6_)-Ib-cr_2_EF636461
aac(6_)-Ib-Hangzhou_1_FJ503047
aac(6_)-Ib-Suzhou_1_EU085533
aadA10_2_AM087405
aadA11_1_AY144590
aadA6_1_AF140629
87
tet(L)_1_HM235948
tet(L)_1_HM235948
88
tet(K)_1_U38656
tet(K)_1_U38656
tet(K)_2_J01764
89
cmr_1_U43535
cmr_1_U43535
90
tet(L)_8_AY081910
tet(L)_2_M29725
tet(L)_3_M11036
tet(L)_4_D00006
tet(L)_7_X60828
tet(L)_8_AY081910
91
tet(45)_1_JF837331
tet(45)_1_JF837331
92
tet(L)_6_D12567
tet(L)_5_X08034
tet(L)_6_D12567
93
cmlV_1_U09991
cmlV_1_U09991
94
erm(V)_1_U59450
erm(V)_1_U59450
95
tet(42)_1_EU523697
tet(42)_1_EU523697
96
tet(A)_6_AF534183
tet(A)_1_AJ313332
tet(A)_2_X00006
tet(A)_3_AY196695
tet(A)_4_AJ517790
tet(A)_5_AJ419171
tet(A)_6_AF534183
97
cmlB1_1_AM296481
cmlB1_1_AM296481
98
tetA(P)_3_AB001076
tetA(P)_1_AB054980
tetA(P)_2_L20800
tetA(P)_3_AB001076
99
cmlA1_1_M64556
cml_1_M22614
cmlA1_1_M64556
cmlA1_2_AB212941
100
tet(V)_1_AF030344
tet(V)_1_AF030344
101
ere(B)_2_X03988
ere(B)_1_A15097
ere(B)_2_X03988
102
mdt(A)_1_X92946
mdt(A)_1_X92946
103
ere(A)_5_FN396877
ere(A)_1_AY183453
ere(A)_2_AF099140
ere(A)_3_AF326209
ere(A)_4_AF512546
ere(A)_5_FN396877
ere(A)_6_DQ157752
104
cfr(C)_2_CANB01000378
cfr(C)_1_KX686749
cfr(C)_2_CANB01000378
105
pexA_1_HM537013
pexA_1_HM537013
106
tet(47)_1_KR857681
tet(47)_1_KR857681
107
tet(31)_1_GQ283908
tet(31)_1_GQ283908
tet(31)_2_AJ250203
108
mdf(A)_1_Y08743
mdf(A)_1_Y08743
109
mef(B)_1_FJ196385
mef(B)_1_FJ196385
110
ere(D)_1_KP265721
ere(D)_1_KP265721
111
mef(C)_1_AB571865
mef(C)_1_AB571865
112
tet(33)_2_DQ390458
tet(33)_1_AY255627
tet(33)_2_DQ390458
113
tet(40)_2_AM419751
tet(40)_1_FJ158002
tet(40)_2_AM419751
114
mef(A)_3_AF227520
mef(A)_3_AF227520
115
tet(E)_2_L06940
tet(E)_1_Y19116
tet(E)_2_L06940
tet(E)_3_CP000645
116
mef(A)_2_U83667
mef(A)_1_AJ971089
mef(A)_2_U83667
mef(A)_4_HG423652
117
floR_2_AF118107
floR_1_AF071555
floR_2_AF118107
118
tet(B)_1_AP000342
tet(B)_1_AP000342
tet(B)_2_AF326777
tet(B)_3_AJ277653
119
tet(H)_1_Y16103
tet(H)_1_Y16103
tet(H)_2_AJ245947
tet(H)_3_Y15510
tet(H)_4_U00792
120
tet(59)_1_KU736878
tet(59)_1_KU736878
121
tet(48)_1_KR857682
tet(48)_1_KR857682
122
tet(57)_1_KP137702
tet(57)_1_KP137702
123
tet(J)_2_AF038993
tet(J)_1_ACLE01000065
tet(J)_2_AF038993
124
blaPAO_2_FJ666065
blaPAO_1_AY083595
blaPAO_2_FJ666065
blaPAO_3_FJ666073
blaPAO_4_AY083592
125
tet(C)_1_NC_003123
tet(C)_1_NC_003123
tet(C)_2_AY046276
tet(C)_3_AF055345
126
tet(D)_1_AF467077
tet(D)_1_AF467077
tet(D)_2_X65876
127
tet(30)_1_AF090987
tet(30)_1_AF090987
128
tet(G)_3_S52437
tet(G)_1_AF133139
tet(G)_2_AF133140
tet(G)_3_S52437
129
tet(41)_1_AY264780
tet(41)_1_AY264780
130
oqxA_1_EU370913
oqxA_1_EU370913
131
cmrA_1_Z12001
cmrA_1_Z12001
132
tet(Y)_1_EF495198
tet(Y)_1_EF495198
tet(Y)_2_AB089606
133
cmx_1_U85507
cmx_1_U85507
134
tet(52)_1_KR857686
tet(52)_1_KR857686
135
blaOCH-4_1_AJ295342
blaOCH-2_1_AJ295340
blaOCH-3_1_AJ295341
blaOCH-4_1_AJ295342
blaOCH-5_1_AJ295343
blaOCH-6_1_AJ295344
blaOCH-7_1_AJ295345
blaOCH-8_1_DQ489307
136
blaACC-7_1_MG028657
blaACC-1_1_AJ133121
blaACC-1_2_HG530658
blaACC-1a_1_AF180953
blaACC-1b_1_AF180955
blaACC-1c_1_AF180959
blaACC-1d_1_ADCU02000001
blaACC-2_1_AF180952
blaACC-4_1_GU256641
blaACC-4_1_KM087831
blaACC-4_2_EF504260
blaACC-5_1_HE819401
blaACC-7_1_MG028657
137
tet(50)_1_KR857684
tet(50)_1_KR857684
138
tet(X)_1_GU014535
tet(X)_1_GU014535
tet(X)_2_M37699
139
tet(54)_1_KR857688
tet(54)_1_KR857688
140
tet(53)_1_KR857687
tet(53)_1_KR857687
141
tet(49)_1_KR857683
tet(49)_1_KR857683
142
tet(51)_1_KR857685
tet(51)_1_KR857685
143
erm(38)_1_AY154657
erm(38)_1_AY154657
144
tet(55)_1_KR857689
tet(55)_1_KR857689
145
tet(Z)_1_AF121000
tet(Z)_1_AF121000
146
blaMOX-6_1_GQ152601
blaMOX-5_1_GQ152600
blaMOX-6_1_GQ152601
blaMOX-7_1_GQ152602
147
blaCMY-18_1_AY743434
blaBIL-1_1_X74512
blaCMY-101_1_KF526114
blaCMY-102_1_KF526115
blaCMY-103_1_KF526116
blaCMY-104_1_KF150216
blaCMY-105_1_KJ207205
blaCMY-106_1_KM983294
blaCMY-107_1_GQ162215
blaCMY-108_1_KF564648
blaCMY-109_1_AJ746169
blaCMY-110_1_AB872957
blaCMY-111_1_KJ155695
blaCMY-112_1_KM087837
blaCMY-113_1_KM087836
blaCMY-114_1_KM087846
blaCMY-115_1_KM087839
blaCMY-116_1_KM087840
blaCMY-117_1_KM087844
blaCMY-118_1_KM087838
blaCMY-119_1_KM087845
blaCMY-12_1_Y16785
blaCMY-121_1_KM507172
blaCMY-122_1_KM985460
blaCMY-124_1_KM985462
blaCMY-125_1_KM985463
blaCMY-127_1_KM985465
blaCMY-128_1_KM985466
blaCMY-129_1_KM985467
blaCMY-13_1_AY339625
blaCMY-130_1_KP207589
blaCMY-131_1_KP281294
blaCMY-132_1_KP862820
blaCMY-133_1_KP862819
blaCMY-134_1_KP860987
blaCMY-135_1_KP981366
blaCMY-138_1_KT997883
blaCMY-139_1_KU641016
blaCMY-14_1_AJ555825
blaCMY-140_1_KX354367
blaCMY-141_1_KX537750
blaCMY-142_1_KX881969
blaCMY-143_1_KY009534
blaCMY-144_1_KY066478
blaCMY-145_1_KX470426
blaCMY-146_1_KX034085
blaCMY-147_1_KY563765
blaCMY-148_1_KY624573
blaCMY-149_1_KY624574
blaCMY-15_1_AJ555823
blaCMY-150_1_QCWX01000028
blaCMY-151_1_KY780116
blaCMY-152_1_KY978224
blaCMY-153_1_MF042206
blaCMY-154_1_MF196231
blaCMY-155_1_KR261698
blaCMY-156_1_MF770636
blaCMY-16_1_AJ781421
blaCMY-17_1_AY513266
blaCMY-18_1_AY743434
blaCMY-2_1_X91840
blaCMY-20_1_AY960293
blaCMY-21_1_DQ139328
blaCMY-22_1_DQ256079
blaCMY-23_1_DQ438952
blaCMY-24_1_EF415650
blaCMY-25_1_EU515249
blaCMY-26_1_AB300358
blaCMY-27_1_EU515250
blaCMY-28_1_EF561644
blaCMY-29_1_EF685371
blaCMY-2b_1_U77414
blaCMY-30_1_LMYO01000054
blaCMY-31_1_EF622224
blaCMY-32_1_EU496815
blaCMY-33_1_EU496816
blaCMY-34_1_EF394370
blaCMY-35_1_EF394371
blaCMY-36_1_EU331426
blaCMY-37_1_AB280919
blaCMY-38_1_AM931008
blaCMY-39_1_AB372224
blaCMY-4_1_LNHZ01000079
blaCMY-40_1_EU515251
blaCMY-41_1_AB429270
blaCMY-42_1_HM146927
blaCMY-43_1_FJ360626
blaCMY-44_1_FJ437066
blaCMY-45_1_FN546177
blaCMY-46_1_FN556186
blaCMY-47_1_HM046998
blaCMY-48_1_HM569226
blaCMY-49_1_GQ402541
blaCMY-5_1_Y17716
blaCMY-50_1_FN645444
blaCMY-51_1_JQ733571
blaCMY-53_1_HQ336940
blaCMY-54_1_HM544039
blaCMY-55_1_HM544040
blaCMY-56_1_HQ322613
blaCMY-57_1_HQ285243
blaCMY-58_1_HQ185697
blaCMY-59_1_NG_048854
blaCMY-6_1_AJ011293
blaCMY-60_1_JF460794
blaCMY-61_1_JF460795
blaCMY-62_1_JF460796
blaCMY-63_1_HQ650104
blaCMY-64_1_HQ832678
blaCMY-65_1_JF780936
blaCMY-66_1_JN714478
blaCMY-67_1_JQ711185
blaCMY-68_1_JN714480
blaCMY-69_1_JX049132
blaCMY-7_1_DQ173300
blaCMY-70_1_JX440350
blaCMY-71_1_JQ711184
blaCMY-72_1_JX440352
blaCMY-73_1_GQ351345
blaCMY-74_1_JX440349
blaCMY-75_1_JQ733572
blaCMY-76_1_JQ733573
blaCMY-77_1_JX440353
blaCMY-78_1_JQ733575
blaCMY-79_1_JQ733576
blaCMY-80_1_JQ733577
blaCMY-81_1_JQ733578
blaCMY-82_1_KJ207203
blaCMY-83_1_JX440351
blaCMY-84_1_JQ733579
blaCMY-85_1_KJ207202
blaCMY-86_1_KJ207204
blaCMY-87_1_AB699171
blaCMY-89_1_HE819403
blaCMY-90_1_HE819404
blaCMY-94_1_JX514368
blaCMY-95_1_JX514369
blaCMY-96_1_KC007362
blaCMY-97_1_KC007363
blaCMY-99_1_KF305673
blaLAT-1_1_X78117
148
blaADC-25_1_EF016355
blaADC-25_1_EF016355
149
blaFOX-5_1_AY007369
blaFOX-1_1_X77455
blaFOX-10_1_JX049131
blaFOX-2_1_Y10282
blaFOX-3_1_Y11068
blaFOX-4_1_AJ277535
blaFOX-5_1_AY007369
blaFOX-6_1_AY034848
blaFOX-7_1_AJ703796
blaFOX-8_1_HM565917
blaFOX-9_1_JF896803
150
blaCMY-10_1_AF381615
blaCMY-1_1_X92508
blaCMY-10_1_AF381615
blaCMY-11_1_AF357599
blaCMY-19_1_AB194410
blaCMY-8_1_AF167990
blaCMY-8b_1_DQ094251
blaCMY-9_1_AB061794
blaMOX-1_1_D13304
blaMOX-2_1_AJ276453
blaMOX-3_1_EU515248
blaMOX-4_1_FJ262599
151
blaTRU_1_EU046614
blaTRU_1_EU046614
152
blaACT-6_1_FJ237366
blaACT-1_1_U58495
blaACT-10_1_JN848330
blaACT-2_1_AM076977
blaACT-3_1_EF125013
blaACT-4_2_AJ311172
blaACT-6_1_FJ237366
blaCMG_1_AY265892
blaMIR-1_1_M37839
blaMIR-2_1_AY227752
blaMIR-3_1_AY743435
blaMIR-4_1_EF417572
blaMIR-5_1_FJ237367
blaMIR-6_1_JQ664733
153
erm(E)_1_X51891
erm(E)_1_X51891
154
blaCMY-100_1_KF526113
blaCFE-1_1_AB107899
blaCMY-100_1_KF526113
blaCMY-93_1_KF992025
155
blaACT-12_1_JX440355
blaACT-12_1_JX440355
156
blaACT-15_1_JX440356
blaACT-14_1_JX440354
blaACT-15_1_JX440356
blaACT-16_1_AB737978
blaACT-5_1_FJ237369
blaACT-7_1_FJ237368
157
blaCMH-3_1_KX192165
blaCMH-3_1_KX192165
158
blaACT-9_1_HQ693810
blaACT-9_1_HQ693810
159
blaDHA-3_1_AY494945
blaDHA-1_1_Y16410
blaDHA-10_1_KP050490
blaDHA-12_1_HG798963
blaDHA-13_1_KM087855
blaDHA-14_1_DQ478687
blaDHA-15_1_KM087853
blaDHA-16_1_KM087852
blaDHA-17_1_KM087850
blaDHA-18_1_KM087841
blaDHA-19_1_KM087849
blaDHA-2_1_AF259520
blaDHA-20_1_KM087848
blaDHA-21_1_KM087847
blaDHA-22_1_KM087856
blaDHA-23_1_KX068223
blaDHA-24_1_KU759569
blaDHA-25_1_KY563770
blaDHA-26_1_MH067966
blaDHA-27_1_MH067965
blaDHA-3_1_AY494945
blaDHA-4_1_CP026046
blaDHA-5_1_JF273491
blaDHA-6_1_HQ322612
blaDHA-7_1_HQ456945
blaDHA-9_1_KJ207201
blaMOR_1_Y10283
blaMOR-2_1_AY235804
160
blaSST-1_1_AB008455
blaSRT-1_1_AB008454
blaSRT-2_1_AY524276
blaSST-1_1_AB008455
161
tet(X)_3_AB097942
tet(X)_3_AB097942
162
blaCMY-98_1_KC603538
blaCMY-98_1_KC603538
163
blaACC-3_1_AF180958
blaACC-3_1_AF180958
164
tet(39)_1_KT346360
tet(39)_1_KT346360
165
erm(E)_2_M11200
erm(E)_2_M11200
166
tet(35)_1_AF353562
tet(35)_1_AF353562
167
otr(C)_1_AY509111
otr(C)_1_AY509111
168
cfr_2_AJ879565
cfr_1_AM408573
cfr_2_AJ879565
169
cfr(B)_3_KR610408
cfr(B)_1_KM359439
cfr(B)_2_KM359438
cfr(B)_3_KR610408
170
aph(4)-Ia_1_V01499
aph(4)-Ia_1_V01499
171
erm(R)_1_M11276
erm(R)_1_M11276
172
blaZEG-1_1_AY265891
blaZEG-1_1_AY265891
173
erm(30)_1_AF079138
erm(30)_1_AF079138
174
aac(3)-Ib-aac(6')-Ib'_1_AF355189
aac(3)-Ib-aac(6_)-Ib__1_AF355189
175
aph(7'')-Ia_1_X03615
aph(7__)-Ia_1_X03615
176
aph(9)-Ia_1_U94857
aph(9)-Ia_1_U94857
177
cfxA6_1_GQ342996
cfxA6_1_GQ342996
178
aph(9)-Ia_2_CR628337
aph(9)-Ia_2_CR628337
179
aph(9)-Ib_1_U70376
aph(9)-Ib_1_U70376
180
aac(6')-30-aac(6')-Ib'_1_AJ584652
aac(6_)-30-aac(6_)-Ib__1_AJ584652
181
blaSGM-7_1_NG050614
blaSGM-6_1_NG049988
blaSGM-7_1_NG050614
182
blaSGM-5_1_NG049987
blaSGM-5_1_NG049987
183
fomB_1_AB016934
fomB_1_AB016934
184
ole(C)_1_L06249
ole(C)_1_L06249
185
blaL_1_NG050597
blaL_1_NG050597
blaL_2_NG050596
186
blaDES-1_1_AF426161
blaDES-1_1_AF426161
187
ant(3'')-Ia_1_X02340
ant(3__)-Ia_1_X02340
aadA1_2_FJ591054
aadA1_3_JQ414041
aadA1_4_JQ480156
aadA1_5_JX185132
aadA1b_1_M95287
aadA21_1_AY171244
aadA22_1_AM261837
aadA23_1_AJ809407
aadA24_1_AM711129
aadA8_1_AF326210
aadA8b_1_AM040708
188
erm(31)_1_AF079138
erm(31)_1_AF079138
189
cfxA2_1_AF504914
cfxA_1_U38243
cfxA2_1_AF504914
cfxA3_1_AF472622
cfxA4_1_AY769933
cfxA5_1_AY769934
190
blaSGM-1_1_AAQG01000013
blaSGM-1_1_AAQG01000013
191
erm(S)_1_M19269
erm(S)_1_M19269
192
blaZ_12_M15195
blaZ_12_M15195
193
blaBRO-2_1_Z54181
blaBRO-1_1_Z54180
blaBRO-2_1_Z54181
194
blaTLA-1_1_AF148067
blaTLA-1_1_AF148067
195
blaBKC-1_1_KP689347
blaBKC-1_1_KP689347
196
erm(W)_1_D14532
erm(W)_1_D14532
197
mre(A)_1_U92073
mre(A)_1_U92073
198
blaSGM-2_1_AP010803
blaSGM-2_1_AP010803
199
blaAST-1_1_AF279904
blaAST-1_1_AF279904
200
EstDL136_1_JN242251
EstDL136_1_JN242251
201
blaSFC-1_1_AY354402
blaSFC-1_1_AY354402
202
blaPME-1_1_HQ541434
blaPME-1_1_HQ541434
203
blaSGM-4_1_CP002798
blaSGM-4_1_CP002798
204
blaPER-7_1_HQ713678
blaPER-1_1_GU944725
blaPER-3_1_AY740681
blaPER-4_1_EU748544
blaPER-5_1_FJ627180
blaPER-7_1_HQ713678
205
blaPER-2_1_X93314
blaPER-2_1_X93314
206
mph(I)_1_KX531056
mph(I)_1_KX531056
207
mph(J)_1_KY753883
mph(J)_1_KY753883
208
blaPER-6_1_GQ396303
blaPER-6_1_GQ396303
209
aph(6)-Ia_2_Y00459
aph(6)-Ia_1_AY971801
aph(6)-Ia_2_Y00459
210
aph(6)-Ib_1_X05648
aph(6)-Ib_1_X05648
211
aph(2'')-Ig_1_CP004067
aph(2__)-Ig_1_CP004067
212
aph(2'')-Ic_1_U51479
aph(2__)-Ic_1_U51479
213
mph(A)_2_U36578
mph(A)_1_D16251
mph(A)_2_U36578
214
blaROB-1_1_DQ840517
blaROB-1_1_DQ840517
blaROB-1_2_AF022114
215
blaCARB-2_1_M69058
blaCARB-1_1_AF313471
blaCARB-11_1_AY008290
blaCARB-12_1_D13210
blaCARB-2_1_M69058
blaCARB-3_1_S46063
blaCARB-6_1_AF030945
216
blaAER-1_1_U14748
blaAER-1_1_U14748
217
blaCTX-M-151_1_AB916359
blaCTX-M-151_1_AB916359
218
erm(42)_2_AB601890
erm(42)_1_FR734406
erm(42)_2_AB601890
219
ant(6)-Ia_5_AB247327
ant(6)-Ia_1_AF330699
ant(6)-Ia_5_AB247327
220
mph(B)_1_D85892
mph(B)_1_D85892
221
mph(N)_1_KF648874
mph(N)_1_KF648874
222
aph(2'')-Ie_1_AY743255
aph(2__)-Id_1_AF016483
aph(2__)-Ie_1_AY743255
223
blaKPC-34_1_KU985429
blaKPC-10_1_GQ140348
blaKPC-11_1_HM066995
blaKPC-12_1_HQ641422
blaKPC-13_1_HQ342889
blaKPC-14_1_JX524191
blaKPC-15_1_KC433553
blaKPC-16_1_KC465199
blaKPC-17_1_KC465200
blaKPC-18_1_KT884517
blaKPC-19_1_KJ775801
blaKPC-2_1_AY034847
blaKPC-21_1_LN609376
blaKPC-22_1_KM379100
blaKPC-23_1_MH450213
blaKPC-24_1_KR052099
blaKPC-25_1_KU216748
blaKPC-26_1_KX619622
blaKPC-27_1_KX828722
blaKPC-28_1_KY282958
blaKPC-29_1_KY563764
blaKPC-3_1_HM769262
blaKPC-30_1_KY646302
blaKPC-31_1_MAPH01000113
blaKPC-32_1_MAPO01000050
blaKPC-33_1_CP025144
blaKPC-34_1_KU985429
blaKPC-35_1_MH404098
blaKPC-4_1_FJ473382
blaKPC-5_1_EU400222
blaKPC-6_1_EU555534
blaKPC-7_1_EU729727
blaKPC-8_1_FJ234412
blaKPC-9_1_FJ624872
224
blaMAL-1_1_AJ277209
blaCKO-1_1_AF477396
blaMAL-1_1_AJ277209
blaMAL-1_2_AJ609506
225
cepA-29_1_U05884
cepA_1_L13472
cepA_1_U05887
cepA_6_FR688022
cepA-29_1_U05884
cepA-44_1_U05885
cepA-49_1_U05886
226
aac(3)-VIa_1_M88012
aac(3)-VIa_1_M88012
227
blaVEB-8_1_JX679208
blaVEB-1_1_HM370393
blaVEB-1_3_DQ393569
blaVEB-1_4_AF324834
blaVEB-2_1_AY027870
blaVEB-3_1_AY536519
blaVEB-4_1_EF136375
blaVEB-5_1_EF420108
blaVEB-6_1_EU259884
blaVEB-7_1_FJ825622
blaVEB-8_1_JX679208
228
blaZ_29_JDXN01000019
blaZ_1_CP000704
blaZ_100_LTMH01000008
blaZ_101_LTLP01000099
blaZ_102_MLQA01000023
blaZ_103_FQSJ01000009
blaZ_104_FQHI01000006
blaZ_105_FQJS01000007
blaZ_106_FQHX01000011
blaZ_107_FQDM01000011
blaZ_108_FQPO01000005
blaZ_109_AOAS01000022
blaZ_11_AJ400722
blaZ_110_AJCZ01000013
blaZ_111_AJCN01000010
blaZ_112_AKGL01000044
blaZ_113_AHVS01000008
blaZ_114_NC_013379
blaZ_115_FN433596
blaZ_116_NC_013348
blaZ_117_ACHE01000004
blaZ_118_NC_004461
blaZ_119_NZ_CANQ01000029
blaZ_120_NZ_ALWG01000005
blaZ_121_AIWM01000014
blaZ_122_NZ_AJGE01000057
blaZ_123_NC_013653
blaZ_124_NC_013944
blaZ_125_CP003194
blaZ_126_NC_013374
blaZ_127_ACFR01000018
blaZ_128_GQ900471
blaZ_129_CP003194
blaZ_13_KF471116
blaZ_130_AHKZ01000073
blaZ_131_GQ900485
blaZ_132_AHVO01000010
blaZ_133_AIDT01000014
blaZ_134_NZ_AJGE01000047
blaZ_135_AB811795
blaZ_136_NZ_ALWE01000009
blaZ_137_GQ915265
blaZ_138_CP003979
blaZ_14_JBAG01000015
blaZ_15_JAZQ01000018
blaZ_16_JBTH01000015
blaZ_17_JDDF01000008
blaZ_18_JBQW01000016
blaZ_19_JBMK01000007
blaZ_2_CP000731
blaZ_20_JBVX01000014
blaZ_21_JGQH01000014
blaZ_22_JCHI01000035
blaZ_23_JBND01000015
blaZ_24_JBLQ01000018
blaZ_25_JBKK01000017
blaZ_26_JBJP01000007
blaZ_27_JDGZ01000043
blaZ_28_JDYO01000009
blaZ_29_JDXN01000019
blaZ_3_CP000732
blaZ_30_JGUQ01000012
blaZ_31_JIFU01000008
blaZ_32_JINH01000005
blaZ_33_JIXQ01000012
blaZ_34_JJAO01000008
blaZ_35_JIVZ01000012
blaZ_36_JITV01000006
blaZ_37_JIFD01000012
blaZ_38_NZ_JEMM01000040
blaZ_39_JHTU01000073
blaZ_4_X04121
blaZ_40_NZ_AZBT01000050
blaZ_41_AENR01000015
blaZ_42_CCEE01000006
blaZ_43_NZ_CAVU010000015
blaZ_44_NZ_JWJJ01000015
blaZ_45_CP010941
blaZ_46_CP010944
blaZ_47_NZ_JYGF01000020
blaZ_48_CFPA01000022
blaZ_49_CVLS01000543
blaZ_5_AJ302698
blaZ_50_KR230047
blaZ_51_NZ_JVWO01000108
blaZ_52_NZ_JVWM01000127
blaZ_53_NZ_JUXQ01000001
blaZ_54_NZ_JVRB01000003
blaZ_55_NZ_JVLY01000044
blaZ_56_NZ_JUMU01000089
blaZ_57_NZ_JURP01000126
blaZ_58_NZ_JUUA01000057
blaZ_59_NZ_JVBT01000063
blaZ_6_AP003139
blaZ_60_NZ_JVML01000111
blaZ_61_NZ_JVAT01000021
blaZ_62_NZ_JVOH01000023
blaZ_63_NZ_JUMX01000103
blaZ_64_CSJB01000017
blaZ_65_CSEV01000005
blaZ_66_CSGM01000014
blaZ_67_NZ_CTTL01000039
blaZ_68_NZ_CUHK01000055
blaZ_69_NZ_CUHB01000033
blaZ_7_AP004832
blaZ_70_NZ_CUEK01000047
blaZ_71_NZ_CUGR01000082
blaZ_72_NZ_CUHG01000035
blaZ_73_CYNA01000004
blaZ_74_CZWI01000159
blaZ_75_LNTF01000008
blaZ_76_FFOR01000002
blaZ_77_FGNH01000009
blaZ_78_KU607301
blaZ_79_KU607584
blaZ_80_KU607855
blaZ_81_FGJZ01000020
blaZ_82_FGSJ01000003
blaZ_83_FGWO01000019
blaZ_84_FHDH01000010
blaZ_85_NZ_FHDT01000016
blaZ_86_AIZE01000023
blaZ_87_NZ_LRNC01000042
blaZ_88_FKTX01000011
blaZ_89_FKPS01000007
blaZ_9_DQ269019
blaZ_90_FKVU01000010
blaZ_91_FKQH01000022
blaZ_92_FKWG01000001
blaZ_93_FKQA01000038
blaZ_94_LYRW01000005
blaZ_95_MAJJ01000071
blaZ_96_LNDI01000019
blaZ_97_FMOK01000003
blaZ_98_LTEF01000041
blaZ_99_LTNH01000008
229
mph(C)_3_AM180068
mph(C)_1_AB013298
mph(C)_2_AF167161
mph(C)_3_AM180068
mph(C)_4_AM397632
mph(C)_5_AM180067
230
mph(F)_1_AM260957
mph(F)_1_AM260957
231
aph(2'')-Ib_2_AF207840
aph(2__)-Ib_1_AF337947
aph(2__)-Ib_2_AF207840
aph(2__)-Ib_3_KF652098
232
vgb(A)_1_M20129
vgb(A)_1_M20129
233
aadE-Cc_1_CP013733
aadE-Cc_1_CP013733
234
erm(H)_1_M16503
erm(H)_1_M16503
235
blaSHV-100_1_AM941846
blaSHV-100_1_AM941846
blaSHV-106_1_AM922307
blaSHV-107_1_AM922308
blaSHV-11_1_X98101
blaSHV-110_1_HQ877615
blaSHV-137_1_HQ661363
blaSHV-152_1_JX121119
blaSHV-156_1_JX121123
blaSHV-158_1_JX121125
blaSHV-159_1_JX121126
blaSHV-16_1_AF072684
blaSHV-173_1_KF513178
blaSHV-182_1_KP050489
blaSHV-183_1_HG934764
blaSHV-187_1_LN515533
blaSHV-188_1_LN515534
blaSHV-191_1_KP868754
blaSHV-204_1_MH243356
blaSHV-27_1_AF293345
blaSHV-28_1_AF299299
blaSHV-32_1_AY037778
blaSHV-43_1_AY065991
blaSHV-45_1_AF547625
blaSHV-51_1_AY289548
blaSHV-55_1_DQ054528
blaSHV-61_1_AJ866284
blaSHV-67_1_DQ174307
blaSHV-71_1_AM176546
blaSHV-74_1_AM176549
blaSHV-75_1_AM176550
blaSHV-81_1_AM176556
blaSHV-82_1_AM176557
blaSHV-9_1_S82452
blaSHV-93_1_EF373969
blaSHV-99_1_AM941845
236
hugA_1_AF324468
hugA_1_AF324468
237
blaCARB-8_1_AY178993
blaCARB-10_1_EU850412
blaCARB-5_1_AF135373
blaCARB-8_1_AY178993
238
blaFAR-1_1_AF024601
blaFAR-1_1_AF024601
239
aph(2'')-Ih_1_KF652096
aph(2__)-Ih_1_KF652096
240
grmO_1_AY524043
grmO_1_AY524043
241
blaLUT-1_1_AY695112
blaLUT-1_1_AY695112
242
aph(2'')-If_1_KF652097
aph(2__)-If_1_KF652097
243
blaFONA-1_1_AJ251239
blaFONA-1_1_AJ251239
blaFONA-2_1_AJ251240
blaFONA-3_1_AJ251241
blaFONA-4_1_AJ251242
blaFONA-5_1_AJ251243
blaFONA-6_1_AJ251244
blaSFO-1_1_AB003148
244
blaOXA-551_1_KY682753
blaOXA-548_1_KY682750
blaOXA-549_1_KY682751
blaOXA-550_1_KY682752
blaOXA-551_1_KY682753
blaOXA-552_1_KY682754
blaOXA-553_1_KY682755
245
vgb(B)_1_AF015628
vgb(B)_1_AF015628
246
blaRAHN-1_1_GU645205
blaRAHN-1_1_GU645205
blaRAHN-1_2_AF338038
247
blaSED1_1_AF321608
blaSED1_1_AF321608
248
blaCME-1_1_AJ006275
blaCME-1_1_AJ006275
249
blaRAHN-2_2_HM114350
blaRAHN-2_2_HM114350
250
blaSME-2_1_AF275256
blaSME-1_1_Z28968
blaSME-2_1_AF275256
blaSME-3_1_AY584237
251
blaCTX-M-211_1_MH067961
blaCTX-M-1_1_DQ915955
blaCTX-M-10_1_AY598759
blaCTX-M-101_1_HQ398214
blaCTX-M-103_1_HG423149
blaCTX-M-114_1_GQ351346
blaCTX-M-116_1_JF966749
blaCTX-M-117_1_JN227085
blaCTX-M-12_1_DQ821704
blaCTX-M-123_1_JN790864
blaCTX-M-127_1_MF196229
blaCTX-M-132_1_JX313020
blaCTX-M-136_1_KC351754
blaCTX-M-138_1_KF526119
blaCTX-M-139_1_KC107824
blaCTX-M-142_1_KF240809
blaCTX-M-144_1_KJ020573
blaCTX-M-146_1_KY938173
blaCTX-M-15_1_AY044436
blaCTX-M-150_1_KF769131
blaCTX-M-155_1_KM211508
blaCTX-M-156_1_KM211509
blaCTX-M-157_1_KM211510
blaCTX-M-158_1_KM211691
blaCTX-M-162_1_KP681697
blaCTX-M-163_1_KP681698
blaCTX-M-164_1_KP727571
blaCTX-M-166_1_KU978909
blaCTX-M-167_1_KR537428
blaCTX-M-169_1_KR779864
blaCTX-M-170_1_KR822223
blaCTX-M-172_1_KT251041
blaCTX-M-173_1_KT997884
blaCTX-M-175_1_KT997887
blaCTX-M-176_1_KT997888
blaCTX-M-177_1_KT997889
blaCTX-M-179_1_KU705393
blaCTX-M-180_1_KX056899
blaCTX-M-181_1_KX056900
blaCTX-M-182_1_KX056901
blaCTX-M-183_1_KX263246
blaCTX-M-184_1_KX263247
blaCTX-M-186_1_KX446939
blaCTX-M-188_1_KX676491
blaCTX-M-189_1_FJ657512
blaCTX-M-190_1_KX664469
blaCTX-M-193_1_KY563766
blaCTX-M-194_1_KY563767
blaCTX-M-197_1_KY646303
blaCTX-M-202_1_MF195067
blaCTX-M-203_1_MF196230
blaCTX-M-204_1_MF281085
blaCTX-M-206_1_KJ802520
blaCTX-M-207_1_LC348384
blaCTX-M-208_1_MH067958
blaCTX-M-209_1_MH067959
blaCTX-M-210_1_MH067960
blaCTX-M-211_1_MH067961
blaCTX-M-212_1_MH067962
blaCTX-M-216_1_MH243352
blaCTX-M-218_1_MH243358
blaCTX-M-22_1_AY080894
blaCTX-M-220_1_MH450163
blaCTX-M-23_1_AF488377
blaCTX-M-28_6_AJ549244
blaCTX-M-29_1_AY267213
blaCTX-M-3_1_Y10278
blaCTX-M-30_1_AY292654
blaCTX-M-32_2_AJ557142
blaCTX-M-33_1_AY238472
blaCTX-M-34_1_AY515297
blaCTX-M-36_1_AB177384
blaCTX-M-37_1_AY649755
blaCTX-M-42_1_DQ061159
blaCTX-M-52_1_DQ223685
blaCTX-M-53_1_DQ268764
blaCTX-M-54_1_DQ303459
blaCTX-M-55_1_DQ810789
blaCTX-M-58_1_EF210159
blaCTX-M-60_1_AM411407
blaCTX-M-61_1_EF219142
blaCTX-M-62_1_EF219134
blaCTX-M-66_1_EF576988
blaCTX-M-68_1_EU177100
blaCTX-M-69_1_EU402393
blaCTX-M-71_1_FJ815436
blaCTX-M-72_1_AY847148
blaCTX-M-79_1_EF426798
blaCTX-M-80_1_EU202673
blaCTX-M-82_1_DQ256091
blaCTX-M-88_1_FJ873739
blaCTX-M-96_1_AJ704396
252
mph(E)_1_DQ839391
mph(E)_1_DQ839391
mph(E)_2_JF769133
253
mph(G)_1_AB571865
mph(G)_1_AB571865
254
blaBIC-1_1_GQ260093
blaBIC-1_1_GQ260093
255
blaFRI-1_1_KT192551
blaFRI-1_1_KT192551
256
blaA_2_AY954728
blaA_1_DQ424965
blaA_2_AY954728
257
sul1_11_DQ914960
sul1_10_DQ143913
sul1_11_DQ914960
sul1_14_AJ517791
sul1_15_EF667294
sul1_17_AM746675
sul1_18_AY260546
sul1_19_DQ125241
sul1_2_U12338
sul1_20_JF262165
sul1_21_AJ971344
sul1_22_AY115475
sul1_23_AJ621187
sul1_24_EU117158
sul1_25_AY878717
sul1_26_AY524415
sul1_27_GU562437
sul1_28_JN790946
sul1_29_AJ746361
sul1_3_EU855787
sul1_30_JF262178
sul1_31_AM040449
sul1_32_EF592571
sul1_33_AJ564903
sul1_34_AY047357
sul1_35_AB281182
sul1_36_X15024
sul1_37_AF188331
sul1_38_BX248359
sul1_39_AY522923
sul1_5_EU780013
sul1_7_FJ715937
sul1_8_JN581942
sul1_9_AY963803
258
blaERP-1_1_AY077733
blaERP-1_1_AY077733
259
blaSPU-1_1_GQ919044
blaSPU-1_1_GQ919044
260
blaOXA-155_1_KP771983
blaOXA-154_1_KP771982
blaOXA-155_1_KP771983
261
blaIMI-3_1_GU015024
blaIMI-1_1_U50278
blaIMI-2_1_DQ173429
blaIMI-3_1_GU015024
blaNMC-A_1_AJ536087
262
blaGOB-11_1_AY647248
blaGOB-1_1_EF394442
blaGOB-1_2_AF090141
blaGOB-10_1_AY647247
blaGOB-11_1_AY647248
blaGOB-12_1_AY647249
blaGOB-13_1_AY647251
blaGOB-14_1_AY647252
blaGOB-15_1_AY775547
blaGOB-18_1_DQ004496
blaGOB-2_1_AF189296
blaGOB-3_1_AF189291
blaGOB-4_1_AF189293
blaGOB-5_1_AF189290
blaGOB-6_1_AF189292
blaGOB-8_1_AY348327
blaGOB-9_1_AY647246
263
blaBES-1_1_AF234999
blaBES-1_1_AF234999
264
fmrO_1_Q08325
fmrO_1_Q08325
265
blaIMI-5_1_KT599915
blaIMI-5_1_KT599915
266
blaCTX-M-110_1_JF274242
blaCTX-M-102_1_HQ398215
blaCTX-M-104_1_HQ833652
blaCTX-M-105_1_HQ833651
blaCTX-M-110_1_JF274242
blaCTX-M-111_1_JF274243
blaCTX-M-112_1_JF274246
blaCTX-M-113_1_JF274247
blaCTX-M-121_1_JN790862
blaCTX-M-122_1_JN790863
blaCTX-M-125_1_JQ724542
blaCTX-M-126_1_AB703103
blaCTX-M-129_1_JX017364
blaCTX-M-13_2_AF252623
blaCTX-M-130_1_JX017365
blaCTX-M-134_1_JX896165
blaCTX-M-137_1_KF790923
blaCTX-M-14_1_AF252622
blaCTX-M-147_1_KF513180
blaCTX-M-148_1_KJ020574
blaCTX-M-14b_1_DQ359215
blaCTX-M-159_1_AB976602
blaCTX-M-16_1_AY029068
blaCTX-M-161_1_KP128034
blaCTX-M-168_1_KR537429
blaCTX-M-17_1_AY033516
blaCTX-M-174_1_KT997886
blaCTX-M-19_1_AF325134
blaCTX-M-191_1_KY271097
blaCTX-M-192_1_KY271098
blaCTX-M-195_1_KY563768
blaCTX-M-196_1_KY563769
blaCTX-M-198_1_KY646304
blaCTX-M-201_1_KY997189
blaCTX-M-21_1_AJ416346
blaCTX-M-213_1_MH094805
blaCTX-M-214_1_MH121688
blaCTX-M-219_1_CP019080
blaCTX-M-24_1_EF374096
blaCTX-M-27_1_AY156923
blaCTX-M-38_1_AY822595
blaCTX-M-46_1_AY847147
blaCTX-M-47_1_AY847143
blaCTX-M-48_1_AY847144
blaCTX-M-49_1_AY847145
blaCTX-M-50_1_AY847146
blaCTX-M-51_1_DQ211987
blaCTX-M-65_1_EF418608
blaCTX-M-67_1_EF581888
blaCTX-M-73_1_DQ343292
blaCTX-M-81_1_EU136031
blaCTX-M-83_1_FJ214366
blaCTX-M-84_1_FJ214367
blaCTX-M-85_1_FJ214368
blaCTX-M-86_1_FJ214369
blaCTX-M-87_1_EU545409
blaCTX-M-9_1_AF174129
blaCTX-M-90_1_FJ907381
blaCTX-M-93_1_HQ166709
blaCTX-M-98_1_HM755448
blaCTX-M-99_1_HM803271
267
blaPLA-6A_1_DQ251478
blaPLA1a_1_AY302757
blaPLA2a_1_AY307385
blaPLA-3A_1_AY507663
blaPLA-4A_1_AY507664
blaPLA-5A_1_DQ249871
blaPLA-6A_1_DQ251478
268
blaCTX-M-92_1_GU127598
blaCTX-M-124_1_JQ429324
blaCTX-M-131_1_JN969893
blaCTX-M-141_1_KC964871
blaCTX-M-165_1_KP727572
blaCTX-M-171_1_KT277545
blaCTX-M-2_1_AB176535
blaCTX-M-20_1_AJ416344
blaCTX-M-200_1_KY997188
blaCTX-M-31_1_AJ567481
blaCTX-M-35_1_AB176534
blaCTX-M-4_1_Y14156
blaCTX-M-43_1_DQ102702
blaCTX-M-44_1_D37830
blaCTX-M-5_1_U95364
blaCTX-M-56_1_EF374097
blaCTX-M-59_1_DQ408762
blaCTX-M-6_1_AJ005044
blaCTX-M-7_1_AJ005045
blaCTX-M-76_1_AM982520
blaCTX-M-77_1_AM982521
blaCTX-M-92_1_GU127598
blaCTX-M-95_1_FN813245
blaCTX-M-97_1_HM776707
269
blaCTX-M-78_1_AM982522
blaCTX-M-100_1_FR682582
blaCTX-M-160_1_KP050493
blaCTX-M-217_1_MH243354
blaCTX-M-25_1_AF518567
blaCTX-M-26_1_AY157676
blaCTX-M-39_1_AY954516
blaCTX-M-41_1_DQ023162
blaCTX-M-78_1_AM982522
blaCTX-M-89_1_FJ971899
blaCTX-M-91_1_GQ870432
blaCTX-M-94_1_HM167760
270
blaOXY-1-7_7_M27459
blaOXY-1-1_1_Z30177
blaOXY-1-2_2_AJ871864
blaOXY-1-3_3_AY077482
blaOXY-1-4_4_AY077483
blaOXY-1-5_5_AY077486
blaOXY-1-6_6_Y17715
blaOXY-1-7_7_M27459
blaOXY-4-1_1_AY077481
blaOXY-5-1_1_AJ871868
blaOXY-5-2_2_AJ871871
blaOXY-6-1_1_AJ871873
blaOXY-6-2_2_AJ871875
blaOXY-6-3_3_AJ871876
blaOXY-6-4_4_AJ871877
271
blaCTX-M-8_1_AF189721
blaCTX-M-40_1_AY750914
blaCTX-M-63_1_AB205197
blaCTX-M-63_1_EU660216
blaCTX-M-8_1_AF189721
272
erm(N)_1_X97721
erm(N)_1_X97721
273
blaCTX-M-199_1_KY786032
blaCTX-M-199_1_KY786032
blaCTX-M-64_1_AB284167
274
blaHERA-6_1_AJ536090
blaHERA-1_1_AF311385
blaHERA-2_1_AF398334
blaHERA-3_1_AF398335
blaHERA-4_1_AJ536088
blaHERA-5_1_AJ536089
blaHERA-6_1_AJ536090
blaHERA-8_1_AJ536092
275
blaVHW-1_1_AF217648
blaVHH-1_1_NG050334
blaVHW-1_1_AF217648
276
blaGOB-17_1_AY899332
blaGOB-16_1_GU188443
blaGOB-16_2_AY899331
blaGOB-17_1_AY899332
277
blaOXY-2-7_7_Z49084
blaOXY-2-1_1_AJ871866
blaOXY-2-10_10_FJ785626
blaOXY-2-2_2_AJ871867
blaOXY-2-3_3_AY077488
blaOXY-2-4_4_Y17714
blaOXY-2-5_5_AY077487
blaOXY-2-6_6_AY077485
blaOXY-2-7_7_Z49084
blaOXY-2-8_8_AY055205
blaOXY-2-9_9_FJ785625
278
blaCTX-M-74_1_GQ149243
blaCTX-M-74_1_GQ149243
blaCTX-M-75_1_GQ149244
279
blaOXA-SHE_1_AY066004
blaOXA-55_1_AY343493
blaOXA-SHE_1_AY066004
280
blaL1_3_EF126059
blaL1_3_EF126059
281
blaOXA-153_1_KP771981
blaOXA-153_1_KP771981
282
ant(6)-Ia_3_KF864551
ant(6)-Ia_3_KF864551
283
aac(3)-VIIa_1_M22999
aac(3)-VIIa_1_M22999
284
blaCARB-7_1_AF409092
blaCARB-7_1_AF409092
blaCARB-9_1_AY248038
285
blaSCO-1_1_EF063111
blaSCO-1_1_EF063111
286
blaOXY-3-1_1_AF491278
blaOXY-3-1_1_AF491278
287
blaCARB-4_1_U14749
blaCARB-4_1_U14749
288
blaGES-3_1_AB113580
blaGES-1_1_HQ170511
blaGES-10_1_FJ820124
blaGES-11_1_FJ854362
blaGES-12_1_FN554543
blaGES-13_1_GU169702
blaGES-14_1_GU207844
blaGES-15_1_GU208678
blaGES-16_1_HM173356
blaGES-17_1_HQ874631
blaGES-18_1_JQ028729
blaGES-19_1_JN596280
blaGES-2_1_AF326355
blaGES-20_1_JN596280
blaGES-21_1_JQ772478
blaGES-22_1_JX023441
blaGES-3_1_AB113580
blaGES-4_1_AB116723
blaGES-5_1_DQ236171
blaGES-6_1_AY494718
blaGES-7_1_HM453325
blaGES-8_1_AF329699
blaGES-9_1_AY920928
289
blaPAM-1_1_AB858498
blaPAM-1_1_AB858498
290
ant(6)-Ia_2_KF421157
ant(6)-Ia_2_KF421157
291
erm(D)_2_L08389
erm(D)_1_M29832
erm(D)_2_L08389
erm(D)_3_M77505
292
sul4_1_MG649393
sul4_1_MG649393
293
blaTEM-126_1_AY628199
blaTEM-10_1_AF093512
blaTEM-101_1_AF495873
blaTEM-102_1_AY040093
blaTEM-104_1_AF516719
blaTEM-105_1_AF516720
blaTEM-106_1_AY101578
blaTEM-107_1_AY101764
blaTEM-108_1_AF506748
blaTEM-109_1_AY628175
blaTEM-11_1_AY874537
blaTEM-110_1_AY072920
blaTEM-111_1_AF468003
blaTEM-112_1_AY589493
blaTEM-113_1_AY589494
blaTEM-114_1_AY589495
blaTEM-115_1_AF535127
blaTEM-116_1_AY425988
blaTEM-12_1_M88143
blaTEM-120_1_AY243512
blaTEM-121_1_AY307374
blaTEM-122_1_AY307100
blaTEM-123_1_AY327539
blaTEM-124_1_AY327540
blaTEM-125_1_AY628176
blaTEM-126_1_AY628199
blaTEM-127_1_AY368236
blaTEM-128_1_AY368237
blaTEM-129_1_AJ746225
blaTEM-130_1_AJ866988
blaTEM-131_1_AY436361
blaTEM-132_1_AY491682
blaTEM-133_1_AY528425
blaTEM-134_1_AY574271
blaTEM-135_1_GQ896333
blaTEM-136_1_AY826417
blaTEM-137_1_AM286274
blaTEM-138_1_AY853593
blaTEM-139_1_DQ072853
blaTEM-141_1_AY956335
blaTEM-142_1_DQ388882
blaTEM-143_1_DQ075245
blaTEM-144_1_AM049400
blaTEM-145_1_DQ105528
blaTEM-146_1_DQ105529
blaTEM-147_1_DQ279850
blaTEM-148_1_AM087454
blaTEM-149_1_DQ369751
blaTEM-15_1_AM849805
blaTEM-150_1_AM183304
blaTEM-151_1_DQ834729
blaTEM-152_1_DQ834728
blaTEM-153_1_KC149518
blaTEM-154_1_FJ807656
blaTEM-155_1_DQ679961
blaTEM-156_1_AM941159
blaTEM-157_1_DQ909059
blaTEM-158_1_EF534736
blaTEM-159_1_EF136376
blaTEM-16_1_X65254
blaTEM-160_1_EF136377
blaTEM-162_1_EF468463
blaTEM-163_1_EU815939
blaTEM-164_1_EU274580
blaTEM-166_1_FJ197316
blaTEM-167_1_FJ360884
blaTEM-168_1_FJ919776
blaTEM-169_1_KP012538
blaTEM-17_1_Y14574
blaTEM-171_1_GQ149347
blaTEM-176_1_GU550123
blaTEM-177_1_FN652295
blaTEM-178_1_X97254
blaTEM-181_1_KM977568
blaTEM-182_1_HQ317449
blaTEM-183_1_HQ529916
blaTEM-184_1_FR848831
blaTEM-185_1_JF795538
blaTEM-186_1_JN227084
blaTEM-187_1_HM246246
blaTEM-188_1_JN211012
blaTEM-189_1_JN254627
blaTEM-19_1_JX042489
blaTEM-190_1_JN416112
blaTEM-191_1_KY432484
blaTEM-193_1_JN935135
blaTEM-194_1_JN935136
blaTEM-195_1_JN935137
blaTEM-196_1_JQ034306
blaTEM-197_1_HQ877606
blaTEM-198_1_AB700703
blaTEM-1A_1_HM749966
[truncated: 2,401 more rows]

## Sheet: Supplementary Table 1_raw
ClusterID	cdhitRepresentativeGene	ResistanceGene
0	vanXmurFvanKWI_2_AP008230	vanXmurFvanKWI_2_AP008230
1	vanXmurFvanKWI_1_NZAGAF01000127	vanXmurFvanKWI_1_NZAGAF01000127
2	vanXmurFvanWI_1_CP001336	vanXmurFvanWI_1_CP001336
3	oqxB_1_EU370913	oqxB_1_EU370913
4	VanHOX_1_KF478993	VanHOX_1_KF478993
5	VanHFX_1_AF155139	VanHFX_1_AF155139
6	dldHA2X_1_AL939117	dldHA2X_1_AL939117
7	VanHMX_1_FJ349556	VanHMX_1_FJ349556
8	VanHDX_3_AF175293	VanHDX_2_EU999036
8	VanHDX_3_AF175293	VanHDX_1_AF130997
8	VanHDX_3_AF175293	VanHDX_3_AF175293
8	VanHDX_3_AF175293	VanHDX_5_AY489045
9	VanHDX_6_DQ172830	VanHDX_6_DQ172830
10	VanHDX_4_AY082011	VanHDX_4_AY082011
10	VanHDX_4_AY082011	VanHDX_7_AB242319
11	VanHAX_PT_2_AY926880	VanHAX_1_FJ866609
11	VanHAX_PT_2_AY926880	VanHAX_2_M97297
11	VanHAX_PT_2_AY926880	VanHAX_PT_1_DQ018710
11	VanHAX_PT_2_AY926880	VanH_bc_1_Y15705
11	VanHAX_PT_2_AY926880	VanA_bc_1_Y15704
11	VanHAX_PT_2_AY926880	VanX_bc_1_Y15708
11	VanHAX_PT_2_AY926880	VanHAX_PT_2_AY926880
12	VanHBX_2_U35369	VanHBX_2_U35369
12	VanHBX_2_U35369	VanHBX_1_AF192329
13	VanHAX_PA_1_DQ018711	VanHAX_PA_1_DQ018711
14	mecD_1_KY013611	mecD_1_KY013611
15	mecB_1_NC_011996	mecB_1_NC_011996
16	mecA2_1_AM048811	mecA2_1_AM048811
16	mecA2_1_AM048811	mecA_9_AB505630
16	mecA2_1_AM048811	mecA_5_AB546267
16	mecA2_1_AM048811	mecA_7_HE861945
16	mecA2_1_AM048811	mecA_8_NC_007168
16	mecA2_1_AM048811	mecA_4_AB546266
16	mecA2_1_AM048811	mecA_3_Y13095
16	mecA2_1_AM048811	mecA_6_BX571856
16	mecA2_1_AM048811	mecA2_2_AB546780
16	mecA2_1_AM048811	mecA_1_NC_002745
16	mecA2_1_AM048811	mecA_2_NC_002951
17	mecA1_3_Y13094	mecA1_2_AY820253
17	mecA1_3_Y13094	mecA1_1_AB547235
17	mecA1_3_Y13094	mecA1_4_AB547236
17	mecA1_3_Y13094	mecA1_3_Y13094
17	mecA1_3_Y13094	mecA1_5_AB547234
18	mecC2_1_KF955540	mecC_2_FR823292
18	mecC2_1_KF955540	mecC2_1_KF955540
18	mecC2_1_KF955540	mecC_4_HG515014
18	mecC2_1_KF955540	mecC_3_KR732654
18	mecC2_1_KF955540	mecC_1_FR821779
19	otr(A)_1_X53401	otr(A)_1_X53401
20	optrA_11_KX620934	optrA_12_KX620936
20	optrA_11_KX620934	optrA_9_KT892063
20	optrA_11_KX620934	optrA_7_KT862775
20	optrA_11_KX620934	optrA_8_KT862782
20	optrA_11_KX620934	optrA_17_ALZI01000051
20	optrA_11_KX620934	optrA_16_AMBD01000029
20	optrA_11_KX620934	optrA_4_KT862777
20	optrA_11_KX620934	optrA_18_ALMH01000001
20	optrA_11_KX620934	optrA_6_KT862784
20	optrA_11_KX620934	optrA_20_ALMZ01000078
20	optrA_11_KX620934	optrA_5_KT862783
20	optrA_11_KX620934	optrA_3_KT862780
20	optrA_11_KX620934	optrA_14_KX620941
20	optrA_11_KX620934	optrA_15_KX620942
20	optrA_11_KX620934	optrA_13_KX620939
20	optrA_11_KX620934	optrA_2_KT862781
20	optrA_11_KX620934	optrA_11_KX620934
20	optrA_11_KX620934	optrA_10_KT601170
20	optrA_11_KX620934	optrA_19_ALMN01000021
20	optrA_11_KX620934	optrA_1_KP399637
21	tet(Q)_3_U73497	tet(Q)_3_U73497
21	tet(Q)_3_U73497	tet(Q)_1_L33696
21	tet(Q)_3_U73497	tet(Q)_2_X58717
21	tet(Q)_3_U73497	tet(Q)_4_Z21523
22	tetB(P)_1_NC_010937	tetB(P)_1_NC_010937
23	tet(T)_1_L42544	tet(T)_1_L42544
23	tet(T)_1_L42544	tet(T)_2_AY660530
24	tet(S)_3_X92946	tet(S)_1_DQ377340
24	tet(S)_3_X92946	tet(S)_3_X92946
24	tet(S)_3_X92946	tet(S)_4_AY534326
24	tet(S)_3_X92946	tet(S)_2_L09756
25	tet(S/M)_1_HM367711	tet(M)_10_EU182585
25	tet(S/M)_1_HM367711	tet(M)_4_X75073
25	tet(S/M)_1_HM367711	tet(S/M)_1_HM367711
25	tet(S/M)_1_HM367711	tet(M)_8_X04388
25	tet(S/M)_1_HM367711	tet(M)_1_X92947
25	tet(S/M)_1_HM367711	tet(M)_3_U08812
25	tet(S/M)_1_HM367711	tet(M)_6_M21136
25	tet(S/M)_1_HM367711	tet(M)_2_X90939
25	tet(S/M)_1_HM367711	tet(M)_13_AM990992
25	tet(S/M)_1_HM367711	tet(M)_12_FR671418
25	tet(S/M)_1_HM367711	tet(M)_11_JN846696
25	tet(S/M)_1_HM367711	tet(M)_9_X56353
25	tet(S/M)_1_HM367711	tet(M)_5_U58985
25	tet(S/M)_1_HM367711	tet(M)_7_FN433596
26	tet(44)_2_FN594949	tet(44)_1_NZ_ABDU01000081
26	tet(44)_2_FN594949	tet(44)_2_FN594949
27	tet(36)_1_AJ514254	tet(36)_1_AJ514254
28	tet(O)_3_Y07780	tet(O)_3_Y07780
28	tet(O)_3_Y07780	tet(O)_1_M18896
28	tet(O)_3_Y07780	tet(O/32/O)_7_FP929050
28	tet(O)_3_Y07780	tet(O/32/O)_3_NZ_AUJS01000017
28	tet(O)_3_Y07780	tet(O)_4_AIOQ01000025
28	tet(O)_3_Y07780	tet(O)_2_M20925
29	tet(O/W)-2_1_AY485122	tet(O/W/O)-2_1_AY196920
29	tet(O/W)-2_1_AY485122	tet(O/W)_3_AM889120
29	tet(O/W)-2_1_AY485122	tet(W)_1_DQ060146
29	tet(O/W)-2_1_AY485122	tet(W)_5_AJ427422
29	tet(O/W)-2_1_AY485122	tet(O/W/O)-3_1_EF065524
29	tet(O/W)-2_1_AY485122	tet(O/W)_2_AM889119
29	tet(O/W)-2_1_AY485122	tet(O/W)-2_1_AY485122
29	tet(O/W)-2_1_AY485122	tet(O/W)_4_AM889121
29	tet(O/W)-2_1_AY485122	tet(W)_3_AJ427421
29	tet(O/W)-2_1_AY485122	tet(W)_4_FN396364
29	tet(O/W)-2_1_AY485122	tet(O/W)_1_AM889118
29	tet(O/W)-2_1_AY485122	tet(O/W)_5_AM889122
29	tet(O/W)-2_1_AY485122	tet(O/W)-1_1_AY485126
30	tet(O/32/O)_1_JQ740052	tet(O/32/O)_1_JQ740052
30	tet(O/32/O)_1_JQ740052	tet(O/32/O)_2_AJ295238
31	tet(32)_1_EU722333	tet(32)_1_EU722333
31	tet(32)_1_EU722333	tet(32)_2_EF626943
32	tet(W/32/O)_2_AM710602	tet(O/W/32/O)_1_EF065523
32	tet(W/32/O)_2_AM710602	tet(W/32/O)_3_AM710603
32	tet(W/32/O)_2_AM710602	tet(O/W/32/O)_2_FM164392
32	tet(W/32/O)_2_AM710602	tet(W/32/O)_2_AM710602
32	tet(W/32/O)_2_AM710602	tet(O/W/32/O)_5_JQ740053
32	tet(W/32/O)_2_AM710602	tet(O/W/32/O/W/O)_2_DQ679926
32	tet(W/32/O)_2_AM710602	tet(W/32/O)_1_AM710601
32	tet(W/32/O)_2_AM710602	tet(O/W/32/O/W/O)_1_DQ525023
32	tet(W/32/O)_2_AM710602	tet(W/32/O)_5_AM710605
33	tet_1_M74049	tet_1_M74049
34	tet(W)_2_AY049983	tet(W)_2_AY049983
35	tet(O/W/O)-1_1_AY196921	tet(O/W/O)-1_1_AY196921
36	VanG2XY_1_FJ872410	VanG2XY_1_FJ872410
37	VanGXY_1_AY271782	VanGXY_1_AY271782
38	penA_1_AF515059	penA_1_AF515059
39	tetA(60)_1_KX000272	tetA(60)_1_KX000272
40	tetB(60)_1_KX000273	tetB(60)_1_KX000273
41	tetB(46)_1_HQ652506	tetB(46)_1_HQ652506
42	tetA(46)_1_HQ652506	tetA(46)_1_HQ652506
43	ole(B)_1_L36601	ole(B)_1_L36601
44	mcr-8_1_MG736312	mcr-8_1_MG736312
45	otr(B)_1_AF079900	otr(B)_1_AF079900
46	vga(B)_1_U82085	vga(B)_1_U82085
47	car(A)_1_M80346	car(A)_1_M80346
48	srm(B)_1_X63451	srm(B)_1_X63451
49	tlr(C)_1_M57437	tlr(C)_1_M57437
50	mcr-5.1_1_KY807921	mcr-5.2_1_MG384740
50	mcr-5.1_1_KY807921	mcr-5.1_1_KY807921
51	poxtA_1_MF095097	poxtA_1_MF095097
52	mcr-1.11_1_KY853650	mcr-1.6_1_KY352406
52	mcr-1.11_1_KY853650	mcr-1.1_1_KP347127
52	mcr-1.11_1_KY853650	mcr-1.14_1_LS398440
52	mcr-1.11_1_KY853650	mcr-1.11_1_KY853650
52	mcr-1.11_1_KY853650	mcr-1.5_1_KY283125
52	mcr-1.11_1_KY853650	mcr-1.3_1_KU934208
52	mcr-1.11_1_KY853650	mcr-1.13_1_MG384739
52	mcr-1.11_1_KY853650	mcr-1.7_1_KY488488
52	mcr-1.11_1_KY853650	mcr-1.10_1_MF176238
52	mcr-1.11_1_KY853650	mcr-1.12_1_LC337668
52	mcr-1.11_1_KY853650	mcr-1.9_1_KY964067
52	mcr-1.11_1_KY853650	mcr-1.8_1_KY683842
52	mcr-1.11_1_KY853650	mcr-1.4_1_KY041856
52	mcr-1.11_1_KY853650	mcr-1.2_1_KX236309
53	sal(A)_1_KC693025	sal(A)_1_KC693025
54	mcr-4.4_1_MG822665	mcr-4.1_1_MF543359
54	mcr-4.4_1_MG822665	mcr-4.2_1_MG822663
54	mcr-4.4_1_MG822665	mcr-4.3_1_MG026621
54	mcr-4.4_1_MG822665	mcr-4.6_1_MH423812
54	mcr-4.4_1_MG822665	mcr-4.4_1_MG822665
54	mcr-4.4_1_MG822665	mcr-4.5_1_MG822664
55	mcr-3.10_1_MG214531	mcr-3.5_1_MF489760
55	mcr-3.10_1_MG214531	mcr-3.11_1_MG489958
55	mcr-3.10_1_MG214531	mcr-3.7_1_MF598077
55	mcr-3.10_1_MG214531	mcr-3.22_1_NG060581
55	mcr-3.10_1_MG214531	mcr-3.12_1_MG564491
55	mcr-3.10_1_MG214531	mcr-3.6_1_MF598076
55	mcr-3.10_1_MG214531	mcr-3.9_1_MF598080
55	mcr-3.10_1_MG214531	mcr-3.3_1_MF495680
55	mcr-3.10_1_MG214531	mcr-3.23_1_NG060583
55	mcr-3.10_1_MG214531	mcr-3.20_1_NG055493
55	mcr-3.10_1_MG214531	mcr-3.21_1_NG060582
55	mcr-3.10_1_MG214531	mcr-3.24_1_NG060580
55	mcr-3.10_1_MG214531	mcr-3.13_1_MH332763
55	mcr-3.10_1_MG214531	mcr-3.15_1_MH332765
55	mcr-3.10_1_MG214531	mcr-3.16_1_MH332766
55	mcr-3.10_1_MG214531	mcr-3.4_1_FLXA01000011
55	mcr-3.10_1_MG214531	mcr-3.8_1_MF598078
55	mcr-3.10_1_MG214531	mcr-3.25_1_NG060585
55	mcr-3.10_1_MG214531	mcr-3.10_1_MG214531
55	mcr-3.10_1_MG214531	mcr-3.18_1_MH332768
55	mcr-3.10_1_MG214531	mcr-3.14_1_MH332764
55	mcr-3.10_1_MG214531	mcr-3.19_1_NG055497
55	mcr-3.10_1_MG214531	mcr-3.2_1_NMWW01000143
55	mcr-3.10_1_MG214531	mcr-3.1_1_KY924928
56	VanLXY_1_EU250284	VanLXY_1_EU250284
57	mcr-3.17_1_MH332767	mcr-3.17_1_MH332767
58	VanC4XY_1_EU151752	VanC2XY_5_EU151760
58	VanC4XY_1_EU151752	VanC2XY_2_EU151755
58	VanC4XY_1_EU151752	VanC2XY_1_EU151754
58	VanC4XY_1_EU151752	VanC4XY_1_EU151752
58	VanC4XY_1_EU151752	VanC3XY_1_AY033764
58	VanC4XY_1_EU151752	VanC2XY_4_EU151758
58	VanC4XY_1_EU151752	VanC2XY_3_EU151757
58	VanC4XY_1_EU151752	VanXY_C2_1_AY033089
58	VanC4XY_1_EU151752	VanC4XY_3_EU151756
58	VanC4XY_1_EU151752	VanC2_1_L29638
58	VanC4XY_1_EU151752	VanC4XY_2_EU151753
58	VanC4XY_1_EU151752	VanC3XY_2_EU151759
59	mcr-7.1_1_MG267386	mcr-7.1_1_MG267386
60	mcr-2.2_1_MF176239	mcr-2.1_1_LT598652
60	mcr-2.2_1_MF176239	mcr-2.2_1_MF176239
61	mcr-6.1_1_MF176240	mcr-6.1_1_MF176240
62	VanEXY_1_FJ872411	VanEXY_1_FJ872411
62	VanEXY_1_FJ872411	VanE_1_AF136925
63	VanNXY_1_JF802084	VanNXY_1_JF802084
64	VanC1XY_1_AF162694	VanC1XY_1_AF162694
64	VanC1XY_1_AF162694	VanC1XY_2_DQ022190
65	vga(D)_1_GQ205627	vga(D)_1_GQ205627
66	vga(A)V_1_AF186237	vga(A)V_1_AF186237
67	vga(E)_1_FR772051	vga(E)_1_FR772051
68	vga(A)_1_M90056	vga(A)LC_1_GQ891882
68	vga(A)_1_M90056	vga(A)LC_4_JQ312423
68	vga(A)_1_M90056	vga(A)_1_M90056
68	vga(A)_1_M90056	vga(A)LC_2_DQ823382
68	vga(A)_1_M90056	vga(A)_2_FN546261
68	vga(A)_1_M90056	vga(A)LC_3_FN806791
68	vga(A)_1_M90056	vga(A)_3_JQ312422
69	vga(C)_1_FN806792	vga(C)_1_FN806792
70	tet(43)_1_GQ244501	tet(43)_1_GQ244501
71	tcr3_1_D38215	tcr3_1_D38215
72	qepA_1_FJ167861	qepA1_1_AB263754
72	qepA_1_FJ167861	qepA3_1_JQ064560
72	qepA_1_FJ167861	qepA_1_FJ167861
72	qepA_1_FJ167861	qepA4_1_KX580704
72	qepA_1_FJ167861	qepA2_1_EU847537
73	tva(A)_1_ENA_SOX29786	tva(A)_1_ENA_SOX29786
74	lsa(A)_3_AY737526	lsa(A)_1_AY225127
74	lsa(A)_3_AY737526	lsa(A)_3_AY737526
75	msr(C)_2_AF313494	msr(C)_1_AY004350
75	msr(C)_2_AF313494	msr(C)_2_AF313494
76	lsa(B)_1_AJ579365	lsa(B)_1_AJ579365
77	lsa(C)_1_HM990671	lsa(C)_1_HM990671
78	aph(2'')-Ia_2_AP009486	aph(2__)-Ia_3_AJ536195
78	aph(2'')-Ia_2_AP009486	aph(2__)-Ia_2_AP009486
78	aph(2'')-Ia_2_AP009486	aac(6_)-aph(2__)_1_M13771
79	msr(E)_4_EU294228	msr(E)_4_EU294228
80	msr(A)_1_X52085	msr(A)_2_AB013298
80	msr(A)_1_X52085	msr(A)_3_M81802
80	msr(A)_1_X52085	msr(A)_1_X52085
81	msr(D)_3_AF227520	msr(D)_2_AF274302
81	msr(D)_3_AF227520	msr(D)_3_AF227520
82	aac(6')-aph(2'')_1_KF652095	aph(2__)-If_2_AY701528
82	aac(6')-aph(2'')_1_KF652095	aac(6_)-aph(2__)_1_KF652095
83	lmr(A)_1_X59926	lmr(A)_1_X59926
84	fexA_1_AJ549214	fexA_1_AJ549214
84	fexA_1_AJ549214	fexA_2_AM408573
85	fexB_1_JN201336	fexB_1_JN201336
86	ant(3'')-Ih-aac(6')-IId_1_AF453998	aac(6_)-Ib-cr_2_EF636461
86	ant(3'')-Ih-aac(6')-IId_1_AF453998	aadA11_1_AY144590
86	ant(3'')-Ih-aac(6')-IId_1_AF453998	aadA10_2_AM087405
86	ant(3'')-Ih-aac(6')-IId_1_AF453998	aac(6_)-Ib-11_1_AY136758
86	ant(3'')-Ih-aac(6')-IId_1_AF453998	aac(6_)-Ib-Suzhou_1_EU085533
86	ant(3'')-Ih-aac(6')-IId_1_AF453998	aac(6_)-Ib_2_M23634
86	ant(3'')-Ih-aac(6')-IId_1_AF453998	aac(6_)-Ib-Hangzhou_1_FJ503047
86	ant(3'')-Ih-aac(6')-IId_1_AF453998	aadA6_1_AF140629
86	ant(3'')-Ih-aac(6')-IId_1_AF453998	ant(3__)-Ih-aac(6_)-IId_1_AF453998
86	ant(3'')-Ih-aac(6')-IId_1_AF453998	aac(6_)-Ib-cr_1_DQ303918
86	ant(3'')-Ih-aac(6')-IId_1_AF453998	aac(6_)-Ib_1_M21682
86	ant(3'')-Ih-aac(6')-IId_1_AF453998	aac(6_)-Ib3_1_X60321
87	tet(L)_1_HM235948	tet(L)_1_HM235948
88	tet(K)_1_U38656	tet(K)_1_U38656
88	tet(K)_1_U38656	tet(K)_2_J01764
89	cmr_1_U43535	cmr_1_U43535
90	tet(L)_8_AY081910	tet(L)_4_D00006
90	tet(L)_8_AY081910	tet(L)_8_AY081910
90	tet(L)_8_AY081910	tet(L)_3_M11036
90	tet(L)_8_AY081910	tet(L)_7_X60828
90	tet(L)_8_AY081910	tet(L)_2_M29725
91	tet(45)_1_JF837331	tet(45)_1_JF837331
92	tet(L)_6_D12567	tet(L)_5_X08034
92	tet(L)_6_D12567	tet(L)_6_D12567
93	cmlV_1_U09991	cmlV_1_U09991
94	erm(V)_1_U59450	erm(V)_1_U59450
95	tet(42)_1_EU523697	tet(42)_1_EU523697
96	tet(A)_6_AF534183	tet(A)_2_X00006
96	tet(A)_6_AF534183	tet(A)_4_AJ517790
96	tet(A)_6_AF534183	tet(A)_5_AJ419171
96	tet(A)_6_AF534183	tet(A)_3_AY196695
96	tet(A)_6_AF534183	tet(A)_1_AJ313332
96	tet(A)_6_AF534183	tet(A)_6_AF534183
97	cmlB1_1_AM296481	cmlB1_1_AM296481
98	tetA(P)_3_AB001076	tetA(P)_2_L20800
98	tetA(P)_3_AB001076	tetA(P)_3_AB001076
98	tetA(P)_3_AB001076	tetA(P)_1_AB054980
99	cmlA1_1_M64556	cml_1_M22614
99	cmlA1_1_M64556	cmlA1_1_M64556
99	cmlA1_1_M64556	cmlA1_2_AB212941
100	tet(V)_1_AF030344	tet(V)_1_AF030344
101	ere(B)_2_X03988	ere(B)_2_X03988
101	ere(B)_2_X03988	ere(B)_1_A15097
102	mdt(A)_1_X92946	mdt(A)_1_X92946
103	ere(A)_5_FN396877	ere(A)_1_AY183453
103	ere(A)_5_FN396877	ere(A)_6_DQ157752
103	ere(A)_5_FN396877	ere(A)_5_FN396877
103	ere(A)_5_FN396877	ere(A)_3_AF326209
103	ere(A)_5_FN396877	ere(A)_4_AF512546
103	ere(A)_5_FN396877	ere(A)_2_AF099140
104	cfr(C)_2_CANB01000378	cfr(C)_2_CANB01000378
104	cfr(C)_2_CANB01000378	cfr(C)_1_KX686749
105	pexA_1_HM537013	pexA_1_HM537013
106	tet(47)_1_KR857681	tet(47)_1_KR857681
107	tet(31)_1_GQ283908	tet(31)_2_AJ250203
107	tet(31)_1_GQ283908	tet(31)_1_GQ283908
108	mdf(A)_1_Y08743	mdf(A)_1_Y08743
109	mef(B)_1_FJ196385	mef(B)_1_FJ196385
110	ere(D)_1_KP265721	ere(D)_1_KP265721
111	mef(C)_1_AB571865	mef(C)_1_AB571865
112	tet(33)_2_DQ390458	tet(33)_1_AY255627
112	tet(33)_2_DQ390458	tet(33)_2_DQ390458
113	tet(40)_2_AM419751	tet(40)_1_FJ158002
113	tet(40)_2_AM419751	tet(40)_2_AM419751
114	mef(A)_3_AF227520	mef(A)_3_AF227520
115	tet(E)_2_L06940	tet(E)_1_Y19116
115	tet(E)_2_L06940	tet(E)_3_CP000645
115	tet(E)_2_L06940	tet(E)_2_L06940
116	mef(A)_2_U83667	mef(A)_1_AJ971089
116	mef(A)_2_U83667	mef(A)_2_U83667
116	mef(A)_2_U83667	mef(A)_4_HG423652
117	floR_2_AF118107	floR_1_AF071555
117	floR_2_AF118107	floR_2_AF118107
118	tet(B)_1_AP000342	tet(B)_2_AF326777
118	tet(B)_1_AP000342	tet(B)_3_AJ277653
118	tet(B)_1_AP000342	tet(B)_1_AP000342
119	tet(H)_1_Y16103	tet(H)_4_U00792
119	tet(H)_1_Y16103	tet(H)_3_Y15510
119	tet(H)_1_Y16103	tet(H)_2_AJ245947
119	tet(H)_1_Y16103	tet(H)_1_Y16103
120	tet(59)_1_KU736878	tet(59)_1_KU736878
121	tet(48)_1_KR857682	tet(48)_1_KR857682
122	tet(57)_1_KP137702	tet(57)_1_KP137702
123	tet(J)_2_AF038993	tet(J)_2_AF038993
123	tet(J)_2_AF038993	tet(J)_1_ACLE01000065
124	blaPAO_2_FJ666065	blaPAO_3_FJ666073
124	blaPAO_2_FJ666065	blaPAO_1_AY083595
124	blaPAO_2_FJ666065	blaPAO_4_AY083592
124	blaPAO_2_FJ666065	blaPAO_2_FJ666065
125	tet(C)_1_NC_003123	tet(C)_1_NC_003123
125	tet(C)_1_NC_003123	tet(C)_3_AF055345
125	tet(C)_1_NC_003123	tet(C)_2_AY046276
126	tet(D)_1_AF467077	tet(D)_1_AF467077
126	tet(D)_1_AF467077	tet(D)_2_X65876
127	tet(30)_1_AF090987	tet(30)_1_AF090987
128	tet(G)_3_S52437	tet(G)_1_AF133139
128	tet(G)_3_S52437	tet(G)_3_S52437
128	tet(G)_3_S52437	tet(G)_2_AF133140
129	tet(41)_1_AY264780	tet(41)_1_AY264780
130	oqxA_1_EU370913	oqxA_1_EU370913
131	cmrA_1_Z12001	cmrA_1_Z12001
132	tet(Y)_1_EF495198	tet(Y)_1_EF495198
132	tet(Y)_1_EF495198	tet(Y)_2_AB089606
133	cmx_1_U85507	cmx_1_U85507
134	tet(52)_1_KR857686	tet(52)_1_KR857686
135	blaOCH-4_1_AJ295342	blaOCH-8_1_DQ489307
135	blaOCH-4_1_AJ295342	blaOCH-7_1_AJ295345
135	blaOCH-4_1_AJ295342	blaOCH-6_1_AJ295344
135	blaOCH-4_1_AJ295342	blaOCH-2_1_AJ295340
135	blaOCH-4_1_AJ295342	blaOCH-5_1_AJ295343
135	blaOCH-4_1_AJ295342	blaOCH-3_1_AJ295341
135	blaOCH-4_1_AJ295342	blaOCH-4_1_AJ295342
136	blaACC-7_1_MG028657	blaACC-1c_1_AF180959
136	blaACC-7_1_MG028657	blaACC-2_1_AF180952
136	blaACC-7_1_MG028657	blaACC-7_1_MG028657
136	blaACC-7_1_MG028657	blaACC-4_1_GU256641
136	blaACC-7_1_MG028657	blaACC-4_2_EF504260
136	blaACC-7_1_MG028657	blaACC-1a_1_AF180953
136	blaACC-7_1_MG028657	blaACC-1_2_HG530658
136	blaACC-7_1_MG028657	blaACC-5_1_HE819401
136	blaACC-7_1_MG028657	blaACC-1d_1_ADCU02000001
136	blaACC-7_1_MG028657	blaACC-4_1_KM087831
136	blaACC-7_1_MG028657	blaACC-1_1_AJ133121
136	blaACC-7_1_MG028657	blaACC-1b_1_AF180955
137	tet(50)_1_KR857684	tet(50)_1_KR857684
138	tet(X)_1_GU014535	tet(X)_2_M37699
138	tet(X)_1_GU014535	tet(X)_1_GU014535
139	tet(54)_1_KR857688	tet(54)_1_KR857688
140	tet(53)_1_KR857687	tet(53)_1_KR857687
141	tet(49)_1_KR857683	tet(49)_1_KR857683
142	tet(51)_1_KR857685	tet(51)_1_KR857685
143	erm(38)_1_AY154657	erm(38)_1_AY154657
144	tet(55)_1_KR857689	tet(55)_1_KR857689
145	tet(Z)_1_AF121000	tet(Z)_1_AF121000
146	blaMOX-6_1_GQ152601	blaMOX-7_1_GQ152602
146	blaMOX-6_1_GQ152601	blaMOX-5_1_GQ152600
146	blaMOX-6_1_GQ152601	blaMOX-6_1_GQ152601
147	blaCMY-18_1_AY743434	blaCMY-48_1_HM569226
147	blaCMY-18_1_AY743434	blaCMY-118_1_KM087838
147	blaCMY-18_1_AY743434	blaCMY-121_1_KM507172
147	blaCMY-18_1_AY743434	blaCMY-64_1_HQ832678
147	blaCMY-18_1_AY743434	blaCMY-108_1_KF564648
147	blaCMY-18_1_AY743434	blaCMY-74_1_JX440349
147	blaCMY-18_1_AY743434	blaCMY-129_1_KM985467
147	blaCMY-18_1_AY743434	blaCMY-109_1_AJ746169
147	blaCMY-18_1_AY743434	blaCMY-145_1_KX470426
147	blaCMY-18_1_AY743434	blaCMY-81_1_JQ733578
147	blaCMY-18_1_AY743434	blaCMY-144_1_KY066478
147	blaCMY-18_1_AY743434	blaCMY-44_1_FJ437066
147	blaCMY-18_1_AY743434	blaCMY-55_1_HM544040
147	blaCMY-18_1_AY743434	blaCMY-141_1_KX537750
147	blaCMY-18_1_AY743434	blaCMY-67_1_JQ711185
147	blaCMY-18_1_AY743434	blaCMY-139_1_KU641016
147	blaCMY-18_1_AY743434	blaBIL-1_1_X74512
147	blaCMY-18_1_AY743434	blaCMY-32_1_EU496815
147	blaCMY-18_1_AY743434	blaCMY-127_1_KM985465
147	blaCMY-18_1_AY743434	blaCMY-132_1_KP862820
147	blaCMY-18_1_AY743434	blaCMY-17_1_AY513266
147	blaCMY-18_1_AY743434	blaCMY-154_1_MF196231
147	blaCMY-18_1_AY743434	blaCMY-125_1_KM985463
147	blaCMY-18_1_AY743434	blaCMY-138_1_KT997883
147	blaCMY-18_1_AY743434	blaCMY-156_1_MF770636
147	blaCMY-18_1_AY743434	blaCMY-110_1_AB872957
147	blaCMY-18_1_AY743434	blaCMY-102_1_KF526115
147	blaCMY-18_1_AY743434	blaCMY-124_1_KM985462
147	blaCMY-18_1_AY743434	blaCMY-80_1_JQ733577
147	blaCMY-18_1_AY743434	blaCMY-85_1_KJ207202
147	blaCMY-18_1_AY743434	blaCMY-58_1_HQ185697
147	blaCMY-18_1_AY743434	blaCMY-114_1_KM087846
147	blaCMY-18_1_AY743434	blaCMY-119_1_KM087845
147	blaCMY-18_1_AY743434	blaCMY-41_1_AB429270
147	blaCMY-18_1_AY743434	blaCMY-101_1_KF526114
147	blaCMY-18_1_AY743434	blaCMY-142_1_KX881969
147	blaCMY-18_1_AY743434	blaCMY-90_1_HE819404
147	blaCMY-18_1_AY743434	blaCMY-4_1_LNHZ01000079
147	blaCMY-18_1_AY743434	blaCMY-115_1_KM087839
147	blaCMY-18_1_AY743434	blaCMY-2_1_X91840
147	blaCMY-18_1_AY743434	blaCMY-35_1_EF394371
147	blaCMY-18_1_AY743434	blaCMY-89_1_HE819403
147	blaCMY-18_1_AY743434	blaCMY-146_1_KX034085
147	blaCMY-18_1_AY743434	blaCMY-75_1_JQ733572
147	blaCMY-18_1_AY743434	blaCMY-27_1_EU515250
147	blaCMY-18_1_AY743434	blaCMY-83_1_JX440351
147	blaCMY-18_1_AY743434	blaCMY-26_1_AB300358
147	blaCMY-18_1_AY743434	blaCMY-22_1_DQ256079
147	blaCMY-18_1_AY743434	blaCMY-86_1_KJ207204
147	blaCMY-18_1_AY743434	blaCMY-82_1_KJ207203
147	blaCMY-18_1_AY743434	blaCMY-105_1_KJ207205
147	blaCMY-18_1_AY743434	blaCMY-77_1_JX440353
147	blaCMY-18_1_AY743434	blaCMY-133_1_KP862819
147	blaCMY-18_1_AY743434	blaCMY-134_1_KP860987
147	blaCMY-18_1_AY743434	blaCMY-25_1_EU515249
147	blaCMY-18_1_AY743434	blaCMY-16_1_AJ781421
147	blaCMY-18_1_AY743434	blaCMY-153_1_MF042206
147	blaCMY-18_1_AY743434	blaCMY-71_1_JQ711184
147	blaCMY-18_1_AY743434	blaCMY-97_1_KC007363
147	blaCMY-18_1_AY743434	blaCMY-14_1_AJ555825
147	blaCMY-18_1_AY743434	blaCMY-29_1_EF685371
147	blaCMY-18_1_AY743434	blaCMY-130_1_KP207589
147	blaCMY-18_1_AY743434	blaCMY-50_1_FN645444
147	blaCMY-18_1_AY743434	blaCMY-13_1_AY339625
147	blaCMY-18_1_AY743434	blaCMY-68_1_JN714480
147	blaCMY-18_1_AY743434	blaCMY-73_1_GQ351345
147	blaCMY-18_1_AY743434	blaCMY-104_1_KF150216
147	blaCMY-18_1_AY743434	blaCMY-6_1_AJ011293
147	blaCMY-18_1_AY743434	blaCMY-95_1_JX514369
147	blaCMY-18_1_AY743434	blaCMY-66_1_JN714478
147	blaCMY-18_1_AY743434	blaCMY-117_1_KM087844
147	blaCMY-18_1_AY743434	blaCMY-78_1_JQ733575
147	blaCMY-18_1_AY743434	blaCMY-65_1_JF780936
147	blaCMY-18_1_AY743434	blaCMY-23_1_DQ438952
147	blaCMY-18_1_AY743434	blaCMY-113_1_KM087836
147	blaCMY-18_1_AY743434	blaCMY-57_1_HQ285243
147	blaCMY-18_1_AY743434	blaCMY-36_1_EU331426
147	blaCMY-18_1_AY743434	blaCMY-79_1_JQ733576
147	blaCMY-18_1_AY743434	blaCMY-116_1_KM087840
147	blaCMY-18_1_AY743434	blaCMY-143_1_KY009534
147	blaCMY-18_1_AY743434	blaCMY-20_1_AY960293
147	blaCMY-18_1_AY743434	blaCMY-149_1_KY624574
147	blaCMY-18_1_AY743434	blaCMY-94_1_JX514368
147	blaCMY-18_1_AY743434	blaCMY-131_1_KP281294
147	blaCMY-18_1_AY743434	blaCMY-49_1_GQ402541
147	blaCMY-18_1_AY743434	blaCMY-40_1_EU515251
147	blaCMY-18_1_AY743434	blaCMY-31_1_EF622224
147	blaCMY-18_1_AY743434	blaCMY-63_1_HQ650104
147	blaCMY-18_1_AY743434	blaCMY-148_1_KY624573
147	blaCMY-18_1_AY743434	blaCMY-24_1_EF415650
147	blaCMY-18_1_AY743434	blaCMY-42_1_HM146927
147	blaCMY-18_1_AY743434	blaCMY-45_1_FN546177
147	blaCMY-18_1_AY743434	blaCMY-122_1_KM985460
147	blaCMY-18_1_AY743434	blaCMY-59_1_NG_048854
147	blaCMY-18_1_AY743434	blaCMY-39_1_AB372224
147	blaCMY-18_1_AY743434	blaCMY-140_1_KX354367
147	blaCMY-18_1_AY743434	blaCMY-155_1_KR261698
147	blaCMY-18_1_AY743434	blaCMY-96_1_KC007362
147	blaCMY-18_1_AY743434	blaCMY-152_1_KY978224
147	blaCMY-18_1_AY743434	blaCMY-54_1_HM544039
147	blaCMY-18_1_AY743434	blaCMY-18_1_AY743434
147	blaCMY-18_1_AY743434	blaCMY-12_1_Y16785
147	blaCMY-18_1_AY743434	blaCMY-2b_1_U77414
147	blaCMY-18_1_AY743434	blaCMY-34_1_EF394370
147	blaCMY-18_1_AY743434	blaCMY-72_1_JX440352
147	blaCMY-18_1_AY743434	blaCMY-56_1_HQ322613
147	blaCMY-18_1_AY743434	blaCMY-151_1_KY780116
147	blaCMY-18_1_AY743434	blaCMY-28_1_EF561644
147	blaCMY-18_1_AY743434	blaLAT-1_1_X78117
147	blaCMY-18_1_AY743434	blaCMY-51_1_JQ733571
147	blaCMY-18_1_AY743434	blaCMY-30_1_LMYO01000054
147	blaCMY-18_1_AY743434	blaCMY-69_1_JX049132
147	blaCMY-18_1_AY743434	blaCMY-107_1_GQ162215
147	blaCMY-18_1_AY743434	blaCMY-70_1_JX440350
147	blaCMY-18_1_AY743434	blaCMY-103_1_KF526116
147	blaCMY-18_1_AY743434	blaCMY-135_1_KP981366
147	blaCMY-18_1_AY743434	blaCMY-111_1_KJ155695
147	blaCMY-18_1_AY743434	blaCMY-128_1_KM985466
147	blaCMY-18_1_AY743434	blaCMY-47_1_HM046998
147	blaCMY-18_1_AY743434	blaCMY-76_1_JQ733573
147	blaCMY-18_1_AY743434	blaCMY-150_1_QCWX01000028
147	blaCMY-18_1_AY743434	blaCMY-33_1_EU496816
147	blaCMY-18_1_AY743434	blaCMY-87_1_AB699171
147	blaCMY-18_1_AY743434	blaCMY-112_1_KM087837
147	blaCMY-18_1_AY743434	blaCMY-147_1_KY563765
147	blaCMY-18_1_AY743434	blaCMY-60_1_JF460794
147	blaCMY-18_1_AY743434	blaCMY-61_1_JF460795
147	blaCMY-18_1_AY743434	blaCMY-15_1_AJ555823
147	blaCMY-18_1_AY743434	blaCMY-5_1_Y17716
147	blaCMY-18_1_AY743434	blaCMY-62_1_JF460796
147	blaCMY-18_1_AY743434	blaCMY-37_1_AB280919
147	blaCMY-18_1_AY743434	blaCMY-21_1_DQ139328
147	blaCMY-18_1_AY743434	blaCMY-43_1_FJ360626
147	blaCMY-18_1_AY743434	blaCMY-99_1_KF305673
147	blaCMY-18_1_AY743434	blaCMY-106_1_KM983294
147	blaCMY-18_1_AY743434	blaCMY-7_1_DQ173300
147	blaCMY-18_1_AY743434	blaCMY-46_1_FN556186
147	blaCMY-18_1_AY743434	blaCMY-53_1_HQ336940
147	blaCMY-18_1_AY743434	blaCMY-38_1_AM931008
147	blaCMY-18_1_AY743434	blaCMY-84_1_JQ733579
148	blaADC-25_1_EF016355	blaADC-25_1_EF016355
149	blaFOX-5_1_AY007369	blaFOX-9_1_JF896803
149	blaFOX-5_1_AY007369	blaFOX-1_1_X77455
149	blaFOX-5_1_AY007369	blaFOX-6_1_AY034848
149	blaFOX-5_1_AY007369	blaFOX-10_1_JX049131
149	blaFOX-5_1_AY007369	blaFOX-8_1_HM565917
149	blaFOX-5_1_AY007369	blaFOX-5_1_AY007369
149	blaFOX-5_1_AY007369	blaFOX-3_1_Y11068
149	blaFOX-5_1_AY007369	blaFOX-2_1_Y10282
149	blaFOX-5_1_AY007369	blaFOX-7_1_AJ703796
149	blaFOX-5_1_AY007369	blaFOX-4_1_AJ277535
150	blaCMY-10_1_AF381615	blaMOX-3_1_EU515248
150	blaCMY-10_1_AF381615	blaMOX-1_1_D13304
150	blaCMY-10_1_AF381615	blaMOX-4_1_FJ262599
150	blaCMY-10_1_AF381615	blaCMY-8_1_AF167990
150	blaCMY-10_1_AF381615	blaCMY-9_1_AB061794
150	blaCMY-10_1_AF381615	blaCMY-1_1_X92508
150	blaCMY-10_1_AF381615	blaMOX-2_1_AJ276453
150	blaCMY-10_1_AF381615	blaCMY-19_1_AB194410
150	blaCMY-10_1_AF381615	blaCMY-8b_1_DQ094251
150	blaCMY-10_1_AF381615	blaCMY-11_1_AF357599
150	blaCMY-10_1_AF381615	blaCMY-10_1_AF381615
151	blaTRU_1_EU046614	blaTRU_1_EU046614
152	blaACT-6_1_FJ237366	blaMIR-3_1_AY743435
152	blaACT-6_1_FJ237366	blaMIR-5_1_FJ237367
152	blaACT-6_1_FJ237366	blaACT-4_2_AJ311172
152	blaACT-6_1_FJ237366	blaMIR-6_1_JQ664733
152	blaACT-6_1_FJ237366	blaMIR-2_1_AY227752
152	blaACT-6_1_FJ237366	blaACT-1_1_U58495
152	blaACT-6_1_FJ237366	blaACT-3_1_EF125013
152	blaACT-6_1_FJ237366	blaMIR-1_1_M37839
152	blaACT-6_1_FJ237366	blaACT-2_1_AM076977
152	blaACT-6_1_FJ237366	blaCMG_1_AY265892
152	blaACT-6_1_FJ237366	blaACT-6_1_FJ237366
152	blaACT-6_1_FJ237366	blaACT-10_1_JN848330
152	blaACT-6_1_FJ237366	blaMIR-4_1_EF417572
153	erm(E)_1_X51891	erm(E)_1_X51891
154	blaCMY-100_1_KF526113	blaCMY-100_1_KF526113
154	blaCMY-100_1_KF526113	blaCMY-93_1_KF992025
154	blaCMY-100_1_KF526113	blaCFE-1_1_AB107899
155	blaACT-12_1_JX440355	blaACT-12_1_JX440355
156	blaACT-15_1_JX440356	blaACT-14_1_JX440354
156	blaACT-15_1_JX440356	blaACT-5_1_FJ237369
156	blaACT-15_1_JX440356	blaACT-7_1_FJ237368
156	blaACT-15_1_JX440356	blaACT-15_1_JX440356
156	blaACT-15_1_JX440356	blaACT-16_1_AB737978
157	blaCMH-3_1_KX192165	blaCMH-3_1_KX192165
158	blaACT-9_1_HQ693810	blaACT-9_1_HQ693810
159	blaDHA-3_1_AY494945	blaDHA-3_1_AY494945
159	blaDHA-3_1_AY494945	blaDHA-13_1_KM087855
159	blaDHA-3_1_AY494945	blaDHA-20_1_KM087848
159	blaDHA-3_1_AY494945	blaDHA-24_1_KU759569
159	blaDHA-3_1_AY494945	blaDHA-21_1_KM087847
159	blaDHA-3_1_AY494945	blaDHA-6_1_HQ322612
159	blaDHA-3_1_AY494945	blaDHA-10_1_KP050490
159	blaDHA-3_1_AY494945	blaMOR_1_Y10283
159	blaDHA-3_1_AY494945	blaDHA-17_1_KM087850
159	blaDHA-3_1_AY494945	blaMOR-2_1_AY235804
159	blaDHA-3_1_AY494945	blaDHA-25_1_KY563770
159	blaDHA-3_1_AY494945	blaDHA-18_1_KM087841
159	blaDHA-3_1_AY494945	blaDHA-14_1_DQ478687
159	blaDHA-3_1_AY494945	blaDHA-15_1_KM087853
159	blaDHA-3_1_AY494945	blaDHA-1_1_Y16410
159	blaDHA-3_1_AY494945	blaDHA-5_1_JF273491
159	blaDHA-3_1_AY494945	blaDHA-12_1_HG798963
159	blaDHA-3_1_AY494945	blaDHA-26_1_MH067966
159	blaDHA-3_1_AY494945	blaDHA-16_1_KM087852
159	blaDHA-3_1_AY494945	blaDHA-4_1_CP026046
159	blaDHA-3_1_AY494945	blaDHA-22_1_KM087856
159	blaDHA-3_1_AY494945	blaDHA-9_1_KJ207201
159	blaDHA-3_1_AY494945	blaDHA-7_1_HQ456945
159	blaDHA-3_1_AY494945	blaDHA-23_1_KX068223
159	blaDHA-3_1_AY494945	blaDHA-19_1_KM087849
159	blaDHA-3_1_AY494945	blaDHA-27_1_MH067965
159	blaDHA-3_1_AY494945	blaDHA-2_1_AF259520
160	blaSST-1_1_AB008455	blaSRT-1_1_AB008454
160	blaSST-1_1_AB008455	blaSST-1_1_AB008455
160	blaSST-1_1_AB008455	blaSRT-2_1_AY524276
161	tet(X)_3_AB097942	tet(X)_3_AB097942
162	blaCMY-98_1_KC603538	blaCMY-98_1_KC603538
163	blaACC-3_1_AF180958	blaACC-3_1_AF180958
164	tet(39)_1_KT346360	tet(39)_1_KT346360
165	erm(E)_2_M11200	erm(E)_2_M11200
166	tet(35)_1_AF353562	tet(35)_1_AF353562
167	otr(C)_1_AY509111	otr(C)_1_AY509111
168	cfr_2_AJ879565	cfr_2_AJ879565
168	cfr_2_AJ879565	cfr_1_AM408573
169	cfr(B)_3_KR610408	cfr(B)_2_KM359438
169	cfr(B)_3_KR610408	cfr(B)_3_KR610408
169	cfr(B)_3_KR610408	cfr(B)_1_KM359439
170	aph(4)-Ia_1_V01499	aph(4)-Ia_1_V01499
171	erm(R)_1_M11276	erm(R)_1_M11276
172	blaZEG-1_1_AY265891	blaZEG-1_1_AY265891
173	erm(30)_1_AF079138	erm(30)_1_AF079138
174	aac(3)-Ib-aac(6')-Ib'_1_AF355189	aac(3)-Ib-aac(6_)-Ib__1_AF355189
175	aph(7'')-Ia_1_X03615	aph(7__)-Ia_1_X03615
176	aph(9)-Ia_1_U94857	aph(9)-Ia_1_U94857
177	cfxA6_1_GQ342996	cfxA6_1_GQ342996
178	aph(9)-Ia_2_CR628337	aph(9)-Ia_2_CR628337
179	aph(9)-Ib_1_U70376	aph(9)-Ib_1_U70376
180	aac(6')-30-aac(6')-Ib'_1_AJ584652	aac(6_)-30-aac(6_)-Ib__1_AJ584652
181	blaSGM-7_1_NG050614	blaSGM-6_1_NG049988
181	blaSGM-7_1_NG050614	blaSGM-7_1_NG050614
182	blaSGM-5_1_NG049987	blaSGM-5_1_NG049987
183	fomB_1_AB016934	fomB_1_AB016934
184	ole(C)_1_L06249	ole(C)_1_L06249
185	blaL_1_NG050597	blaL_2_NG050596
185	blaL_1_NG050597	blaL_1_NG050597
186	blaDES-1_1_AF426161	blaDES-1_1_AF426161
187	ant(3'')-Ia_1_X02340	aadA1b_1_M95287
187	ant(3'')-Ia_1_X02340	aadA8_1_AF326210
187	ant(3'')-Ia_1_X02340	aadA23_1_AJ809407
187	ant(3'')-Ia_1_X02340	aadA1_3_JQ414041
187	ant(3'')-Ia_1_X02340	aadA1_5_JX185132
187	ant(3'')-Ia_1_X02340	aadA8b_1_AM040708
187	ant(3'')-Ia_1_X02340	aadA24_1_AM711129
187	ant(3'')-Ia_1_X02340	aadA1_2_FJ591054
187	ant(3'')-Ia_1_X02340	aadA1_4_JQ480156
187	ant(3'')-Ia_1_X02340	ant(3__)-Ia_1_X02340
187	ant(3'')-Ia_1_X02340	aadA22_1_AM261837
187	ant(3'')-Ia_1_X02340	aadA21_1_AY171244
188	erm(31)_1_AF079138	erm(31)_1_AF079138
189	cfxA2_1_AF504914	cfxA_1_U38243
189	cfxA2_1_AF504914	cfxA4_1_AY769933
189	cfxA2_1_AF504914	cfxA5_1_AY769934
189	cfxA2_1_AF504914	cfxA3_1_AF472622
189	cfxA2_1_AF504914	cfxA2_1_AF504914
190	blaSGM-1_1_AAQG01000013	blaSGM-1_1_AAQG01000013
191	erm(S)_1_M19269	erm(S)_1_M19269
192	blaZ_12_M15195	blaZ_12_M15195
193	blaBRO-2_1_Z54181	blaBRO-1_1_Z54180
193	blaBRO-2_1_Z54181	blaBRO-2_1_Z54181
194	blaTLA-1_1_AF148067	blaTLA-1_1_AF148067
195	blaBKC-1_1_KP689347	blaBKC-1_1_KP689347
196	erm(W)_1_D14532	erm(W)_1_D14532
197	mre(A)_1_U92073	mre(A)_1_U92073
198	blaSGM-2_1_AP010803	blaSGM-2_1_AP010803
199	blaAST-1_1_AF279904	blaAST-1_1_AF279904
200	EstDL136_1_JN242251	EstDL136_1_JN242251
201	blaSFC-1_1_AY354402	blaSFC-1_1_AY354402
202	blaPME-1_1_HQ541434	blaPME-1_1_HQ541434
203	blaSGM-4_1_CP002798	blaSGM-4_1_CP002798
204	blaPER-7_1_HQ713678	blaPER-4_1_EU748544
204	blaPER-7_1_HQ713678	blaPER-1_1_GU944725
204	blaPER-7_1_HQ713678	blaPER-7_1_HQ713678
204	blaPER-7_1_HQ713678	blaPER-3_1_AY740681
204	blaPER-7_1_HQ713678	blaPER-5_1_FJ627180
205	blaPER-2_1_X93314	blaPER-2_1_X93314
206	mph(I)_1_KX531056	mph(I)_1_KX531056
207	mph(J)_1_KY753883	mph(J)_1_KY753883
208	blaPER-6_1_GQ396303	blaPER-6_1_GQ396303
209	aph(6)-Ia_2_Y00459	aph(6)-Ia_1_AY971801
209	aph(6)-Ia_2_Y00459	aph(6)-Ia_2_Y00459
210	aph(6)-Ib_1_X05648	aph(6)-Ib_1_X05648
211	aph(2'')-Ig_1_CP004067	aph(2__)-Ig_1_CP004067
212	aph(2'')-Ic_1_U51479	aph(2__)-Ic_1_U51479
213	mph(A)_2_U36578	mph(A)_2_U36578
213	mph(A)_2_U36578	mph(A)_1_D16251
214	blaROB-1_1_DQ840517	blaROB-1_1_DQ840517
214	blaROB-1_1_DQ840517	blaROB-1_2_AF022114
215	blaCARB-2_1_M69058	blaCARB-1_1_AF313471
215	blaCARB-2_1_M69058	blaCARB-12_1_D13210
215	blaCARB-2_1_M69058	blaCARB-3_1_S46063
215	blaCARB-2_1_M69058	blaCARB-6_1_AF030945
215	blaCARB-2_1_M69058	blaCARB-11_1_AY008290
215	blaCARB-2_1_M69058	blaCARB-2_1_M69058
216	blaAER-1_1_U14748	blaAER-1_1_U14748
217	blaCTX-M-151_1_AB916359	blaCTX-M-151_1_AB916359
218	erm(42)_2_AB601890	erm(42)_2_AB601890
218	erm(42)_2_AB601890	erm(42)_1_FR734406
219	ant(6)-Ia_5_AB247327	ant(6)-Ia_5_AB247327
219	ant(6)-Ia_5_AB247327	ant(6)-Ia_1_AF330699
220	mph(B)_1_D85892	mph(B)_1_D85892
221	mph(N)_1_KF648874	mph(N)_1_KF648874
222	aph(2'')-Ie_1_AY743255	aph(2__)-Id_1_AF016483
222	aph(2'')-Ie_1_AY743255	aph(2__)-Ie_1_AY743255
223	blaKPC-34_1_KU985429	blaKPC-23_1_MH450213
223	blaKPC-34_1_KU985429	blaKPC-10_1_GQ140348
223	blaKPC-34_1_KU985429	blaKPC-30_1_KY646302
223	blaKPC-34_1_KU985429	blaKPC-27_1_KX828722
223	blaKPC-34_1_KU985429	blaKPC-14_1_JX524191
223	blaKPC-34_1_KU985429	blaKPC-15_1_KC433553
223	blaKPC-34_1_KU985429	blaKPC-11_1_HM066995
223	blaKPC-34_1_KU985429	blaKPC-5_1_EU400222
223	blaKPC-34_1_KU985429	blaKPC-13_1_HQ342889
223	blaKPC-34_1_KU985429	blaKPC-3_1_HM769262
223	blaKPC-34_1_KU985429	blaKPC-35_1_MH404098
223	blaKPC-34_1_KU985429	blaKPC-26_1_KX619622
223	blaKPC-34_1_KU985429	blaKPC-18_1_KT884517
223	blaKPC-34_1_KU985429	blaKPC-8_1_FJ234412
223	blaKPC-34_1_KU985429	blaKPC-12_1_HQ641422
223	blaKPC-34_1_KU985429	blaKPC-17_1_KC465200
223	blaKPC-34_1_KU985429	blaKPC-33_1_CP025144
223	blaKPC-34_1_KU985429	blaKPC-31_1_MAPH01000113
223	blaKPC-34_1_KU985429	blaKPC-24_1_KR052099
223	blaKPC-34_1_KU985429	blaKPC-34_1_KU985429
223	blaKPC-34_1_KU985429	blaKPC-29_1_KY563764
223	blaKPC-34_1_KU985429	blaKPC-28_1_KY282958
223	blaKPC-34_1_KU985429	blaKPC-2_1_AY034847
223	blaKPC-34_1_KU985429	blaKPC-32_1_MAPO01000050
223	blaKPC-34_1_KU985429	blaKPC-4_1_FJ473382
223	blaKPC-34_1_KU985429	blaKPC-21_1_LN609376
223	blaKPC-34_1_KU985429	blaKPC-6_1_EU555534
223	blaKPC-34_1_KU985429	blaKPC-16_1_KC465199
223	blaKPC-34_1_KU985429	blaKPC-9_1_FJ624872
223	blaKPC-34_1_KU985429	blaKPC-22_1_KM379100
223	blaKPC-34_1_KU985429	blaKPC-7_1_EU729727
223	blaKPC-34_1_KU985429	blaKPC-19_1_KJ775801
223	blaKPC-34_1_KU985429	blaKPC-25_1_KU216748
224	blaMAL-1_1_AJ277209	blaMAL-1_2_AJ609506
224	blaMAL-1_1_AJ277209	blaCKO-1_1_AF477396
224	blaMAL-1_1_AJ277209	blaMAL-1_1_AJ277209
225	cepA-29_1_U05884	cepA-49_1_U05886
225	cepA-29_1_U05884	cepA-29_1_U05884
225	cepA-29_1_U05884	cepA_1_U05887
225	cepA-29_1_U05884	cepA_6_FR688022
225	cepA-29_1_U05884	cepA-44_1_U05885
225	cepA-29_1_U05884	cepA_1_L13472
226	aac(3)-VIa_1_M88012	aac(3)-VIa_1_M88012
227	blaVEB-8_1_JX679208	blaVEB-1_1_HM370393
227	blaVEB-8_1_JX679208	blaVEB-8_1_JX679208
227	blaVEB-8_1_JX679208	blaVEB-3_1_AY536519
227	blaVEB-8_1_JX679208	blaVEB-2_1_AY027870
227	blaVEB-8_1_JX679208	blaVEB-4_1_EF136375
227	blaVEB-8_1_JX679208	blaVEB-6_1_EU259884
227	blaVEB-8_1_JX679208	blaVEB-5_1_EF420108
227	blaVEB-8_1_JX679208	blaVEB-1_3_DQ393569
227	blaVEB-8_1_JX679208	blaVEB-1_4_AF324834
227	blaVEB-8_1_JX679208	blaVEB-7_1_FJ825622
228	blaZ_29_JDXN01000019	blaZ_22_JCHI01000035
228	blaZ_29_JDXN01000019	blaZ_122_NZ_AJGE01000057
228	blaZ_29_JDXN01000019	blaZ_79_KU607584
228	blaZ_29_JDXN01000019	blaZ_42_CCEE01000006
228	blaZ_29_JDXN01000019	blaZ_44_NZ_JWJJ01000015
228	blaZ_29_JDXN01000019	blaZ_36_JITV01000006
228	blaZ_29_JDXN01000019	blaZ_130_AHKZ01000073
228	blaZ_29_JDXN01000019	blaZ_7_AP004832
228	blaZ_29_JDXN01000019	blaZ_77_FGNH01000009
228	blaZ_29_JDXN01000019	blaZ_72_NZ_CUHG01000035
228	blaZ_29_JDXN01000019	blaZ_131_GQ900485
228	blaZ_29_JDXN01000019	blaZ_100_LTMH01000008
228	blaZ_29_JDXN01000019	blaZ_86_AIZE01000023
228	blaZ_29_JDXN01000019	blaZ_98_LTEF01000041
228	blaZ_29_JDXN01000019	blaZ_26_JBJP01000007
228	blaZ_29_JDXN01000019	blaZ_134_NZ_AJGE01000047
228	blaZ_29_JDXN01000019	blaZ_118_NC_004461
228	blaZ_29_JDXN01000019	blaZ_109_AOAS01000022
228	blaZ_29_JDXN01000019	blaZ_6_AP003139
228	blaZ_29_JDXN01000019	blaZ_25_JBKK01000017
228	blaZ_29_JDXN01000019	blaZ_51_NZ_JVWO01000108
228	blaZ_29_JDXN01000019	blaZ_92_FKWG01000001
228	blaZ_29_JDXN01000019	blaZ_112_AKGL01000044
228	blaZ_29_JDXN01000019	blaZ_55_NZ_JVLY01000044
228	blaZ_29_JDXN01000019	blaZ_62_NZ_JVOH01000023
228	blaZ_29_JDXN01000019	blaZ_29_JDXN01000019
228	blaZ_29_JDXN01000019	blaZ_135_AB811795
228	blaZ_29_JDXN01000019	blaZ_59_NZ_JVBT01000063
228	blaZ_29_JDXN01000019	blaZ_80_KU607855
228	blaZ_29_JDXN01000019	blaZ_71_NZ_CUGR01000082
228	blaZ_29_JDXN01000019	blaZ_41_AENR01000015
228	blaZ_29_JDXN01000019	blaZ_13_KF471116
228	blaZ_29_JDXN01000019	blaZ_47_NZ_JYGF01000020
228	blaZ_29_JDXN01000019	blaZ_19_JBMK01000007
228	blaZ_29_JDXN01000019	blaZ_128_GQ900471
228	blaZ_29_JDXN01000019	blaZ_28_JDYO01000009
228	blaZ_29_JDXN01000019	blaZ_43_NZ_CAVU010000015
228	blaZ_29_JDXN01000019	blaZ_3_CP000732
228	blaZ_29_JDXN01000019	blaZ_69_NZ_CUHB01000033
228	blaZ_29_JDXN01000019	blaZ_57_NZ_JURP01000126
228	blaZ_29_JDXN01000019	blaZ_54_NZ_JVRB01000003
228	blaZ_29_JDXN01000019	blaZ_108_FQPO01000005
228	blaZ_29_JDXN01000019	blaZ_5_AJ302698
228	blaZ_29_JDXN01000019	blaZ_123_NC_013653
228	blaZ_29_JDXN01000019	blaZ_2_CP000731
228	blaZ_29_JDXN01000019	blaZ_121_AIWM01000014
228	blaZ_29_JDXN01000019	blaZ_16_JBTH01000015
228	blaZ_29_JDXN01000019	blaZ_11_AJ400722
228	blaZ_29_JDXN01000019	blaZ_33_JIXQ01000012
228	blaZ_29_JDXN01000019	blaZ_120_NZ_ALWG01000005
228	blaZ_29_JDXN01000019	blaZ_96_LNDI01000019
228	blaZ_29_JDXN01000019	blaZ_106_FQHX01000011
228	blaZ_29_JDXN01000019	blaZ_116_NC_013348
228	blaZ_29_JDXN01000019	blaZ_34_JJAO01000008
228	blaZ_29_JDXN01000019	blaZ_37_JIFD01000012
228	blaZ_29_JDXN01000019	blaZ_30_JGUQ01000012
228	blaZ_29_JDXN01000019	blaZ_103_FQSJ01000009
228	blaZ_29_JDXN01000019	blaZ_35_JIVZ01000012
228	blaZ_29_JDXN01000019	blaZ_63_NZ_JUMX01000103
228	blaZ_29_JDXN01000019	blaZ_87_NZ_LRNC01000042
228	blaZ_29_JDXN01000019	blaZ_105_FQJS01000007
228	blaZ_29_JDXN01000019	blaZ_15_JAZQ01000018
228	blaZ_29_JDXN01000019	blaZ_40_NZ_AZBT01000050
228	blaZ_29_JDXN01000019	blaZ_85_NZ_FHDT01000016
228	blaZ_29_JDXN01000019	blaZ_91_FKQH01000022
228	blaZ_29_JDXN01000019	blaZ_99_LTNH01000008
228	blaZ_29_JDXN01000019	blaZ_102_MLQA01000023
228	blaZ_29_JDXN01000019	blaZ_1_CP000704
228	blaZ_29_JDXN01000019	blaZ_4_X04121
228	blaZ_29_JDXN01000019	blaZ_104_FQHI01000006
228	blaZ_29_JDXN01000019	blaZ_88_FKTX01000011
228	blaZ_29_JDXN01000019	blaZ_56_NZ_JUMU01000089
228	blaZ_29_JDXN01000019	blaZ_24_JBLQ01000018
228	blaZ_29_JDXN01000019	blaZ_89_FKPS01000007
228	blaZ_29_JDXN01000019	blaZ_49_CVLS01000543
228	blaZ_29_JDXN01000019	blaZ_129_CP003194
228	blaZ_29_JDXN01000019	blaZ_93_FKQA01000038
228	blaZ_29_JDXN01000019	blaZ_82_FGSJ01000003
228	blaZ_29_JDXN01000019	blaZ_38_NZ_JEMM01000040
228	blaZ_29_JDXN01000019	blaZ_133_AIDT01000014
228	blaZ_29_JDXN01000019	blaZ_17_JDDF01000008
228	blaZ_29_JDXN01000019	blaZ_45_CP010941
228	blaZ_29_JDXN01000019	blaZ_114_NC_013379
228	blaZ_29_JDXN01000019	blaZ_119_NZ_CANQ01000029
228	blaZ_29_JDXN01000019	blaZ_115_FN433596
228	blaZ_29_JDXN01000019	blaZ_67_NZ_CTTL01000039
228	blaZ_29_JDXN01000019	blaZ_65_CSEV01000005
228	blaZ_29_JDXN01000019	blaZ_132_AHVO01000010
228	blaZ_29_JDXN01000019	blaZ_14_JBAG01000015
228	blaZ_29_JDXN01000019	blaZ_39_JHTU01000073
228	blaZ_29_JDXN01000019	blaZ_53_NZ_JUXQ01000001
228	blaZ_29_JDXN01000019	blaZ_48_CFPA01000022
228	blaZ_29_JDXN01000019	blaZ_125_CP003194
228	blaZ_29_JDXN01000019	blaZ_124_NC_013944
228	blaZ_29_JDXN01000019	blaZ_52_NZ_JVWM01000127
228	blaZ_29_JDXN01000019	blaZ_58_NZ_JUUA01000057
228	blaZ_29_JDXN01000019	blaZ_81_FGJZ01000020
228	blaZ_29_JDXN01000019	blaZ_66_CSGM01000014
228	blaZ_29_JDXN01000019	blaZ_90_FKVU01000010
228	blaZ_29_JDXN01000019	blaZ_61_NZ_JVAT01000021
228	blaZ_29_JDXN01000019	blaZ_136_NZ_ALWE01000009
228	blaZ_29_JDXN01000019	blaZ_68_NZ_CUHK01000055
228	blaZ_29_JDXN01000019	blaZ_50_KR230047
228	blaZ_29_JDXN01000019	blaZ_75_LNTF01000008
228	blaZ_29_JDXN01000019	blaZ_73_CYNA01000004
228	blaZ_29_JDXN01000019	blaZ_97_FMOK01000003
228	blaZ_29_JDXN01000019	blaZ_31_JIFU01000008
228	blaZ_29_JDXN01000019	blaZ_21_JGQH01000014
228	blaZ_29_JDXN01000019	blaZ_138_CP003979
228	blaZ_29_JDXN01000019	blaZ_46_CP010944
228	blaZ_29_JDXN01000019	blaZ_126_NC_013374
228	blaZ_29_JDXN01000019	blaZ_76_FFOR01000002
228	blaZ_29_JDXN01000019	blaZ_95_MAJJ01000071
228	blaZ_29_JDXN01000019	blaZ_23_JBND01000015
228	blaZ_29_JDXN01000019	blaZ_9_DQ269019
228	blaZ_29_JDXN01000019	blaZ_27_JDGZ01000043
228	blaZ_29_JDXN01000019	blaZ_18_JBQW01000016
228	blaZ_29_JDXN01000019	blaZ_70_NZ_CUEK01000047
228	blaZ_29_JDXN01000019	blaZ_111_AJCN01000010
228	blaZ_29_JDXN01000019	blaZ_110_AJCZ01000013
228	blaZ_29_JDXN01000019	blaZ_113_AHVS01000008
228	blaZ_29_JDXN01000019	blaZ_127_ACFR01000018
228	blaZ_29_JDXN01000019	blaZ_101_LTLP01000099
228	blaZ_29_JDXN01000019	blaZ_60_NZ_JVML01000111
228	blaZ_29_JDXN01000019	blaZ_107_FQDM01000011
228	blaZ_29_JDXN01000019	blaZ_117_ACHE01000004
228	blaZ_29_JDXN01000019	blaZ_84_FHDH01000010
228	blaZ_29_JDXN01000019	blaZ_83_FGWO01000019
228	blaZ_29_JDXN01000019	blaZ_94_LYRW01000005
228	blaZ_29_JDXN01000019	blaZ_137_GQ915265
228	blaZ_29_JDXN01000019	blaZ_20_JBVX01000014
228	blaZ_29_JDXN01000019	blaZ_32_JINH01000005
228	blaZ_29_JDXN01000019	blaZ_74_CZWI01000159
228	blaZ_29_JDXN01000019	blaZ_78_KU607301
228	blaZ_29_JDXN01000019	blaZ_64_CSJB01000017
229	mph(C)_3_AM180068	mph(C)_2_AF167161
229	mph(C)_3_AM180068	mph(C)_1_AB013298
229	mph(C)_3_AM180068	mph(C)_5_AM180067
229	mph(C)_3_AM180068	mph(C)_3_AM180068
229	mph(C)_3_AM180068	mph(C)_4_AM397632
230	mph(F)_1_AM260957	mph(F)_1_AM260957
231	aph(2'')-Ib_2_AF207840	aph(2__)-Ib_3_KF652098
231	aph(2'')-Ib_2_AF207840	aph(2__)-Ib_1_AF337947
231	aph(2'')-Ib_2_AF207840	aph(2__)-Ib_2_AF207840
232	vgb(A)_1_M20129	vgb(A)_1_M20129
233	aadE-Cc_1_CP013733	aadE-Cc_1_CP013733
234	erm(H)_1_M16503	erm(H)_1_M16503
235	blaSHV-100_1_AM941846	blaSHV-156_1_JX121123
235	blaSHV-100_1_AM941846	blaSHV-81_1_AM176556
235	blaSHV-100_1_AM941846	blaSHV-93_1_EF373969
235	blaSHV-100_1_AM941846	blaSHV-152_1_JX121119
235	blaSHV-100_1_AM941846	blaSHV-107_1_AM922308
235	blaSHV-100_1_AM941846	blaSHV-67_1_DQ174307
235	blaSHV-100_1_AM941846	blaSHV-28_1_AF299299
235	blaSHV-100_1_AM941846	blaSHV-43_1_AY065991
235	blaSHV-100_1_AM941846	blaSHV-74_1_AM176549
235	blaSHV-100_1_AM941846	blaSHV-27_1_AF293345
235	blaSHV-100_1_AM941846	blaSHV-158_1_JX121125
235	blaSHV-100_1_AM941846	blaSHV-75_1_AM176550
235	blaSHV-100_1_AM941846	blaSHV-100_1_AM941846
235	blaSHV-100_1_AM941846	blaSHV-11_1_X98101
235	blaSHV-100_1_AM941846	blaSHV-191_1_KP868754
235	blaSHV-100_1_AM941846	blaSHV-106_1_AM922307
235	blaSHV-100_1_AM941846	blaSHV-16_1_AF072684
235	blaSHV-100_1_AM941846	blaSHV-204_1_MH243356
235	blaSHV-100_1_AM941846	blaSHV-99_1_AM941845
235	blaSHV-100_1_AM941846	blaSHV-173_1_KF513178
235	blaSHV-100_1_AM941846	blaSHV-61_1_AJ866284
235	blaSHV-100_1_AM941846	blaSHV-110_1_HQ877615
235	blaSHV-100_1_AM941846	blaSHV-182_1_KP050489
235	blaSHV-100_1_AM941846	blaSHV-188_1_LN515534
235	blaSHV-100_1_AM941846	blaSHV-71_1_AM176546
235	blaSHV-100_1_AM941846	blaSHV-82_1_AM176557
235	blaSHV-100_1_AM941846	blaSHV-45_1_AF547625
235	blaSHV-100_1_AM941846	blaSHV-32_1_AY037778
235	blaSHV-100_1_AM941846	blaSHV-183_1_HG934764
235	blaSHV-100_1_AM941846	blaSHV-9_1_S82452
235	blaSHV-100_1_AM941846	blaSHV-137_1_HQ661363
235	blaSHV-100_1_AM941846	blaSHV-55_1_DQ054528
235	blaSHV-100_1_AM941846	blaSHV-51_1_AY289548
235	blaSHV-100_1_AM941846	blaSHV-187_1_LN515533
235	blaSHV-100_1_AM941846	blaSHV-159_1_JX121126
236	hugA_1_AF324468	hugA_1_AF324468
237	blaCARB-8_1_AY178993	blaCARB-8_1_AY178993
237	blaCARB-8_1_AY178993	blaCARB-5_1_AF135373
237	blaCARB-8_1_AY178993	blaCARB-10_1_EU850412
238	blaFAR-1_1_AF024601	blaFAR-1_1_AF024601
239	aph(2'')-Ih_1_KF652096	aph(2__)-Ih_1_KF652096
240	grmO_1_AY524043	grmO_1_AY524043
241	blaLUT-1_1_AY695112	blaLUT-1_1_AY695112
242	aph(2'')-If_1_KF652097	aph(2__)-If_1_KF652097
243	blaFONA-1_1_AJ251239	blaFONA-3_1_AJ251241
243	blaFONA-1_1_AJ251239	blaFONA-5_1_AJ251243
243	blaFONA-1_1_AJ251239	blaFONA-4_1_AJ251242
243	blaFONA-1_1_AJ251239	blaFONA-6_1_AJ251244
243	blaFONA-1_1_AJ251239	blaFONA-1_1_AJ251239
243	blaFONA-1_1_AJ251239	blaFONA-2_1_AJ251240
243	blaFONA-1_1_AJ251239	blaSFO-1_1_AB003148
244	blaOXA-551_1_KY682753	blaOXA-553_1_KY682755
244	blaOXA-551_1_KY682753	blaOXA-550_1_KY682752
244	blaOXA-551_1_KY682753	blaOXA-551_1_KY682753
244	blaOXA-551_1_KY682753	blaOXA-549_1_KY682751
244	blaOXA-551_1_KY682753	blaOXA-548_1_KY682750
244	blaOXA-551_1_KY682753	blaOXA-552_1_KY682754
245	vgb(B)_1_AF015628	vgb(B)_1_AF015628
246	blaRAHN-1_1_GU645205	blaRAHN-1_1_GU645205
246	blaRAHN-1_1_GU645205	blaRAHN-1_2_AF338038
247	blaSED1_1_AF321608	blaSED1_1_AF321608
248	blaCME-1_1_AJ006275	blaCME-1_1_AJ006275
249	blaRAHN-2_2_HM114350	blaRAHN-2_2_HM114350
250	blaSME-2_1_AF275256	blaSME-1_1_Z28968
250	blaSME-2_1_AF275256	blaSME-3_1_AY584237
250	blaSME-2_1_AF275256	blaSME-2_1_AF275256
251	blaCTX-M-211_1_MH067961	blaCTX-M-218_1_MH243358
251	blaCTX-M-211_1_MH067961	blaCTX-M-136_1_KC351754
251	blaCTX-M-211_1_MH067961	blaCTX-M-1_1_DQ915955
251	blaCTX-M-211_1_MH067961	blaCTX-M-150_1_KF769131
251	blaCTX-M-211_1_MH067961	blaCTX-M-209_1_MH067959
251	blaCTX-M-211_1_MH067961	blaCTX-M-210_1_MH067960
251	blaCTX-M-211_1_MH067961	blaCTX-M-33_1_AY238472
251	blaCTX-M-211_1_MH067961	blaCTX-M-181_1_KX056900
251	blaCTX-M-211_1_MH067961	blaCTX-M-138_1_KF526119
251	blaCTX-M-211_1_MH067961	blaCTX-M-116_1_JF966749
251	blaCTX-M-211_1_MH067961	blaCTX-M-176_1_KT997888
251	blaCTX-M-211_1_MH067961	blaCTX-M-82_1_DQ256091
251	blaCTX-M-211_1_MH067961	blaCTX-M-211_1_MH067961
251	blaCTX-M-211_1_MH067961	blaCTX-M-42_1_DQ061159
251	blaCTX-M-211_1_MH067961	blaCTX-M-155_1_KM211508
251	blaCTX-M-211_1_MH067961	blaCTX-M-139_1_KC107824
251	blaCTX-M-211_1_MH067961	blaCTX-M-101_1_HQ398214
251	blaCTX-M-211_1_MH067961	blaCTX-M-80_1_EU202673
251	blaCTX-M-211_1_MH067961	blaCTX-M-204_1_MF281085
251	blaCTX-M-211_1_MH067961	blaCTX-M-166_1_KU978909
251	blaCTX-M-211_1_MH067961	blaCTX-M-71_1_FJ815436
251	blaCTX-M-211_1_MH067961	blaCTX-M-206_1_KJ802520
251	blaCTX-M-211_1_MH067961	blaCTX-M-190_1_KX664469
251	blaCTX-M-211_1_MH067961	blaCTX-M-61_1_EF219142
251	blaCTX-M-211_1_MH067961	blaCTX-M-188_1_KX676491
251	blaCTX-M-211_1_MH067961	blaCTX-M-62_1_EF219134
251	blaCTX-M-211_1_MH067961	blaCTX-M-177_1_KT997889
251	blaCTX-M-211_1_MH067961	blaCTX-M-167_1_KR537428
251	blaCTX-M-211_1_MH067961	blaCTX-M-180_1_KX056899
251	blaCTX-M-211_1_MH067961	blaCTX-M-184_1_KX263247
251	blaCTX-M-211_1_MH067961	blaCTX-M-207_1_LC348384
251	blaCTX-M-211_1_MH067961	blaCTX-M-189_1_FJ657512
251	blaCTX-M-211_1_MH067961	blaCTX-M-127_1_MF196229
251	blaCTX-M-211_1_MH067961	blaCTX-M-193_1_KY563766
251	blaCTX-M-211_1_MH067961	blaCTX-M-22_1_AY080894
251	blaCTX-M-211_1_MH067961	blaCTX-M-32_2_AJ557142
251	blaCTX-M-211_1_MH067961	blaCTX-M-172_1_KT251041
251	blaCTX-M-211_1_MH067961	blaCTX-M-220_1_MH450163
251	blaCTX-M-211_1_MH067961	blaCTX-M-68_1_EU177100
251	blaCTX-M-211_1_MH067961	blaCTX-M-156_1_KM211509
251	blaCTX-M-211_1_MH067961	blaCTX-M-28_6_AJ549244
251	blaCTX-M-211_1_MH067961	blaCTX-M-114_1_GQ351346
251	blaCTX-M-211_1_MH067961	blaCTX-M-12_1_DQ821704
251	blaCTX-M-211_1_MH067961	blaCTX-M-34_1_AY515297
251	blaCTX-M-211_1_MH067961	blaCTX-M-58_1_EF210159
251	blaCTX-M-211_1_MH067961	blaCTX-M-164_1_KP727571
251	blaCTX-M-211_1_MH067961	blaCTX-M-55_1_DQ810789
251	blaCTX-M-211_1_MH067961	blaCTX-M-170_1_KR822223
251	blaCTX-M-211_1_MH067961	blaCTX-M-54_1_DQ303459
251	blaCTX-M-211_1_MH067961	blaCTX-M-123_1_JN790864
251	blaCTX-M-211_1_MH067961	blaCTX-M-144_1_KJ020573
251	blaCTX-M-211_1_MH067961	blaCTX-M-36_1_AB177384
251	blaCTX-M-211_1_MH067961	blaCTX-M-30_1_AY292654
251	blaCTX-M-211_1_MH067961	blaCTX-M-157_1_KM211510
251	blaCTX-M-211_1_MH067961	blaCTX-M-88_1_FJ873739
251	blaCTX-M-211_1_MH067961	blaCTX-M-146_1_KY938173
251	blaCTX-M-211_1_MH067961	blaCTX-M-142_1_KF240809
251	blaCTX-M-211_1_MH067961	blaCTX-M-182_1_KX056901
251	blaCTX-M-211_1_MH067961	blaCTX-M-183_1_KX263246
251	blaCTX-M-211_1_MH067961	blaCTX-M-117_1_JN227085
251	blaCTX-M-211_1_MH067961	blaCTX-M-169_1_KR779864
251	blaCTX-M-211_1_MH067961	blaCTX-M-15_1_AY044436
251	blaCTX-M-211_1_MH067961	blaCTX-M-208_1_MH067958
251	blaCTX-M-211_1_MH067961	blaCTX-M-60_1_AM411407
251	blaCTX-M-211_1_MH067961	blaCTX-M-203_1_MF196230
251	blaCTX-M-211_1_MH067961	blaCTX-M-23_1_AF488377
251	blaCTX-M-211_1_MH067961	blaCTX-M-163_1_KP681698
251	blaCTX-M-211_1_MH067961	blaCTX-M-202_1_MF195067
251	blaCTX-M-211_1_MH067961	blaCTX-M-162_1_KP681697
251	blaCTX-M-211_1_MH067961	blaCTX-M-212_1_MH067962
251	blaCTX-M-211_1_MH067961	blaCTX-M-179_1_KU705393
251	blaCTX-M-211_1_MH067961	blaCTX-M-175_1_KT997887
251	blaCTX-M-211_1_MH067961	blaCTX-M-197_1_KY646303
251	blaCTX-M-211_1_MH067961	blaCTX-M-72_1_AY847148
251	blaCTX-M-211_1_MH067961	blaCTX-M-103_1_HG423149
251	blaCTX-M-211_1_MH067961	blaCTX-M-132_1_JX313020
251	blaCTX-M-211_1_MH067961	blaCTX-M-186_1_KX446939
251	blaCTX-M-211_1_MH067961	blaCTX-M-173_1_KT997884
251	blaCTX-M-211_1_MH067961	blaCTX-M-37_1_AY649755
251	blaCTX-M-211_1_MH067961	blaCTX-M-158_1_KM211691
251	blaCTX-M-211_1_MH067961	blaCTX-M-66_1_EF576988
251	blaCTX-M-211_1_MH067961	blaCTX-M-53_1_DQ268764
251	blaCTX-M-211_1_MH067961	blaCTX-M-69_1_EU402393
251	blaCTX-M-211_1_MH067961	blaCTX-M-96_1_AJ704396
251	blaCTX-M-211_1_MH067961	blaCTX-M-79_1_EF426798
251	blaCTX-M-211_1_MH067961	blaCTX-M-216_1_MH243352
251	blaCTX-M-211_1_MH067961	blaCTX-M-194_1_KY563767
251	blaCTX-M-211_1_MH067961	blaCTX-M-3_1_Y10278
251	blaCTX-M-211_1_MH067961	blaCTX-M-10_1_AY598759
251	blaCTX-M-211_1_MH067961	blaCTX-M-29_1_AY267213
251	blaCTX-M-211_1_MH067961	blaCTX-M-52_1_DQ223685
252	mph(E)_1_DQ839391	mph(E)_2_JF769133
252	mph(E)_1_DQ839391	mph(E)_1_DQ839391
253	mph(G)_1_AB571865	mph(G)_1_AB571865
254	blaBIC-1_1_GQ260093	blaBIC-1_1_GQ260093
255	blaFRI-1_1_KT192551	blaFRI-1_1_KT192551
256	blaA_2_AY954728	blaA_2_AY954728
256	blaA_2_AY954728	blaA_1_DQ424965
257	sul1_11_DQ914960	sul1_22_AY115475
257	sul1_11_DQ914960	sul1_2_U12338
257	sul1_11_DQ914960	sul1_33_AJ564903
257	sul1_11_DQ914960	sul1_27_GU562437
257	sul1_11_DQ914960	sul1_21_AJ971344
257	sul1_11_DQ914960	sul1_39_AY522923
257	sul1_11_DQ914960	sul1_26_AY524415
257	sul1_11_DQ914960	sul1_34_AY047357
257	sul1_11_DQ914960	sul1_10_DQ143913
257	sul1_11_DQ914960	sul1_23_AJ621187
257	sul1_11_DQ914960	sul1_31_AM040449
257	sul1_11_DQ914960	sul1_38_BX248359
257	sul1_11_DQ914960	sul1_11_DQ914960
257	sul1_11_DQ914960	sul1_35_AB281182
257	sul1_11_DQ914960	sul1_15_EF667294
257	sul1_11_DQ914960	sul1_36_X15024
257	sul1_11_DQ914960	sul1_24_EU117158
257	sul1_11_DQ914960	sul1_3_EU855787
257	sul1_11_DQ914960	sul1_14_AJ517791
257	sul1_11_DQ914960	sul1_32_EF592571
257	sul1_11_DQ914960	sul1_17_AM746675
257	sul1_11_DQ914960	sul1_30_JF262178
257	sul1_11_DQ914960	sul1_7_FJ715937
257	sul1_11_DQ914960	sul1_29_AJ746361
257	sul1_11_DQ914960	sul1_5_EU780013
257	sul1_11_DQ914960	sul1_28_JN790946
257	sul1_11_DQ914960	sul1_18_AY260546
257	sul1_11_DQ914960	sul1_37_AF188331
257	sul1_11_DQ914960	sul1_9_AY963803
257	sul1_11_DQ914960	sul1_20_JF262165
257	sul1_11_DQ914960	sul1_19_DQ125241
257	sul1_11_DQ914960	sul1_8_JN581942
257	sul1_11_DQ914960	sul1_25_AY878717
258	blaERP-1_1_AY077733	blaERP-1_1_AY077733
259	blaSPU-1_1_GQ919044	blaSPU-1_1_GQ919044
260	blaOXA-155_1_KP771983	blaOXA-155_1_KP771983
260	blaOXA-155_1_KP771983	blaOXA-154_1_KP771982
261	blaIMI-3_1_GU015024	blaIMI-1_1_U50278
261	blaIMI-3_1_GU015024	blaNMC-A_1_AJ536087
261	blaIMI-3_1_GU015024	blaIMI-2_1_DQ173429
261	blaIMI-3_1_GU015024	blaIMI-3_1_GU015024
262	blaGOB-11_1_AY647248	blaGOB-2_1_AF189296
262	blaGOB-11_1_AY647248	blaGOB-10_1_AY647247
262	blaGOB-11_1_AY647248	blaGOB-3_1_AF189291
262	blaGOB-11_1_AY647248	blaGOB-8_1_AY348327
262	blaGOB-11_1_AY647248	blaGOB-9_1_AY647246
262	blaGOB-11_1_AY647248	blaGOB-5_1_AF189290
262	blaGOB-11_1_AY647248	blaGOB-15_1_AY775547
262	blaGOB-11_1_AY647248	blaGOB-11_1_AY647248
262	blaGOB-11_1_AY647248	blaGOB-12_1_AY647249
262	blaGOB-11_1_AY647248	blaGOB-13_1_AY647251
262	blaGOB-11_1_AY647248	blaGOB-18_1_DQ004496
262	blaGOB-11_1_AY647248	blaGOB-1_1_EF394442
262	blaGOB-11_1_AY647248	blaGOB-14_1_AY647252
262	blaGOB-11_1_AY647248	blaGOB-4_1_AF189293
262	blaGOB-11_1_AY647248	blaGOB-1_2_AF090141
262	blaGOB-11_1_AY647248	blaGOB-6_1_AF189292
263	blaBES-1_1_AF234999	blaBES-1_1_AF234999
264	fmrO_1_Q08325	fmrO_1_Q08325
265	blaIMI-5_1_KT599915	blaIMI-5_1_KT599915
266	blaCTX-M-110_1_JF274242	blaCTX-M-201_1_KY997189
266	blaCTX-M-110_1_JF274242	blaCTX-M-84_1_FJ214367
266	blaCTX-M-110_1_JF274242	blaCTX-M-137_1_KF790923
266	blaCTX-M-110_1_JF274242	blaCTX-M-130_1_JX017365
266	blaCTX-M-110_1_JF274242	blaCTX-M-104_1_HQ833652
266	blaCTX-M-110_1_JF274242	blaCTX-M-65_1_EF418608
266	blaCTX-M-110_1_JF274242	blaCTX-M-168_1_KR537429
266	blaCTX-M-110_1_JF274242	blaCTX-M-110_1_JF274242
266	blaCTX-M-110_1_JF274242	blaCTX-M-196_1_KY563769
266	blaCTX-M-110_1_JF274242	blaCTX-M-19_1_AF325134
266	blaCTX-M-110_1_JF274242	blaCTX-M-214_1_MH121688
266	blaCTX-M-110_1_JF274242	blaCTX-M-192_1_KY271098
266	blaCTX-M-110_1_JF274242	blaCTX-M-14_1_AF252622
266	blaCTX-M-110_1_JF274242	blaCTX-M-85_1_FJ214368
266	blaCTX-M-110_1_JF274242	blaCTX-M-9_1_AF174129
266	blaCTX-M-110_1_JF274242	blaCTX-M-161_1_KP128034
266	blaCTX-M-110_1_JF274242	blaCTX-M-38_1_AY822595
266	blaCTX-M-110_1_JF274242	blaCTX-M-99_1_HM803271
266	blaCTX-M-110_1_JF274242	blaCTX-M-73_1_DQ343292
266	blaCTX-M-110_1_JF274242	blaCTX-M-67_1_EF581888
266	blaCTX-M-110_1_JF274242	blaCTX-M-24_1_EF374096
266	blaCTX-M-110_1_JF274242	blaCTX-M-122_1_JN790863
266	blaCTX-M-110_1_JF274242	blaCTX-M-21_1_AJ416346
266	blaCTX-M-110_1_JF274242	blaCTX-M-49_1_AY847145
266	blaCTX-M-110_1_JF274242	blaCTX-M-87_1_EU545409
266	blaCTX-M-110_1_JF274242	blaCTX-M-13_2_AF252623
266	blaCTX-M-110_1_JF274242	blaCTX-M-111_1_JF274243
266	blaCTX-M-110_1_JF274242	blaCTX-M-191_1_KY271097
266	blaCTX-M-110_1_JF274242	blaCTX-M-174_1_KT997886
266	blaCTX-M-110_1_JF274242	blaCTX-M-98_1_HM755448
266	blaCTX-M-110_1_JF274242	blaCTX-M-16_1_AY029068
266	blaCTX-M-110_1_JF274242	blaCTX-M-147_1_KF513180
266	blaCTX-M-110_1_JF274242	blaCTX-M-46_1_AY847147
266	blaCTX-M-110_1_JF274242	blaCTX-M-148_1_KJ020574
266	blaCTX-M-110_1_JF274242	blaCTX-M-126_1_AB703103
266	blaCTX-M-110_1_JF274242	blaCTX-M-50_1_AY847146
266	blaCTX-M-110_1_JF274242	blaCTX-M-14b_1_DQ359215
266	blaCTX-M-110_1_JF274242	blaCTX-M-81_1_EU136031
266	blaCTX-M-110_1_JF274242	blaCTX-M-27_1_AY156923
266	blaCTX-M-110_1_JF274242	blaCTX-M-51_1_DQ211987
266	blaCTX-M-110_1_JF274242	blaCTX-M-112_1_JF274246
266	blaCTX-M-110_1_JF274242	blaCTX-M-134_1_JX896165
266	blaCTX-M-110_1_JF274242	blaCTX-M-198_1_KY646304
266	blaCTX-M-110_1_JF274242	blaCTX-M-93_1_HQ166709
266	blaCTX-M-110_1_JF274242	blaCTX-M-17_1_AY033516
266	blaCTX-M-110_1_JF274242	blaCTX-M-129_1_JX017364
266	blaCTX-M-110_1_JF274242	blaCTX-M-195_1_KY563768
266	blaCTX-M-110_1_JF274242	blaCTX-M-125_1_JQ724542
266	blaCTX-M-110_1_JF274242	blaCTX-M-48_1_AY847144
266	blaCTX-M-110_1_JF274242	blaCTX-M-121_1_JN790862
266	blaCTX-M-110_1_JF274242	blaCTX-M-86_1_FJ214369
266	blaCTX-M-110_1_JF274242	blaCTX-M-159_1_AB976602
266	blaCTX-M-110_1_JF274242	blaCTX-M-105_1_HQ833651
266	blaCTX-M-110_1_JF274242	blaCTX-M-102_1_HQ398215
266	blaCTX-M-110_1_JF274242	blaCTX-M-219_1_CP019080
266	blaCTX-M-110_1_JF274242	blaCTX-M-47_1_AY847143
266	blaCTX-M-110_1_JF274242	blaCTX-M-83_1_FJ214366
266	blaCTX-M-110_1_JF274242	blaCTX-M-113_1_JF274247
266	blaCTX-M-110_1_JF274242	blaCTX-M-213_1_MH094805
266	blaCTX-M-110_1_JF274242	blaCTX-M-90_1_FJ907381
267	blaPLA-6A_1_DQ251478	blaPLA-4A_1_AY507664
267	blaPLA-6A_1_DQ251478	blaPLA1a_1_AY302757
267	blaPLA-6A_1_DQ251478	blaPLA-6A_1_DQ251478
267	blaPLA-6A_1_DQ251478	blaPLA2a_1_AY307385
267	blaPLA-6A_1_DQ251478	blaPLA-5A_1_DQ249871
267	blaPLA-6A_1_DQ251478	blaPLA-3A_1_AY507663
268	blaCTX-M-92_1_GU127598	blaCTX-M-35_1_AB176534
268	blaCTX-M-92_1_GU127598	blaCTX-M-44_1_D37830
268	blaCTX-M-92_1_GU127598	blaCTX-M-43_1_DQ102702
268	blaCTX-M-92_1_GU127598	blaCTX-M-56_1_EF374097
268	blaCTX-M-92_1_GU127598	blaCTX-M-131_1_JN969893
268	blaCTX-M-92_1_GU127598	blaCTX-M-200_1_KY997188
268	blaCTX-M-92_1_GU127598	blaCTX-M-165_1_KP727572
268	blaCTX-M-92_1_GU127598	blaCTX-M-97_1_HM776707
268	blaCTX-M-92_1_GU127598	blaCTX-M-171_1_KT277545
268	blaCTX-M-92_1_GU127598	blaCTX-M-7_1_AJ005045
268	blaCTX-M-92_1_GU127598	blaCTX-M-6_1_AJ005044
268	blaCTX-M-92_1_GU127598	blaCTX-M-2_1_AB176535
268	blaCTX-M-92_1_GU127598	blaCTX-M-31_1_AJ567481
268	blaCTX-M-92_1_GU127598	blaCTX-M-141_1_KC964871
268	blaCTX-M-92_1_GU127598	blaCTX-M-95_1_FN813245
268	blaCTX-M-92_1_GU127598	blaCTX-M-92_1_GU127598
268	blaCTX-M-92_1_GU127598	blaCTX-M-59_1_DQ408762
268	blaCTX-M-92_1_GU127598	blaCTX-M-124_1_JQ429324
268	blaCTX-M-92_1_GU127598	blaCTX-M-5_1_U95364
268	blaCTX-M-92_1_GU127598	blaCTX-M-20_1_AJ416344
268	blaCTX-M-92_1_GU127598	blaCTX-M-76_1_AM982520
268	blaCTX-M-92_1_GU127598	blaCTX-M-4_1_Y14156
268	blaCTX-M-92_1_GU127598	blaCTX-M-77_1_AM982521
269	blaCTX-M-78_1_AM982522	blaCTX-M-91_1_GQ870432
269	blaCTX-M-78_1_AM982522	blaCTX-M-25_1_AF518567
269	blaCTX-M-78_1_AM982522	blaCTX-M-41_1_DQ023162
269	blaCTX-M-78_1_AM982522	blaCTX-M-100_1_FR682582
269	blaCTX-M-78_1_AM982522	blaCTX-M-89_1_FJ971899
269	blaCTX-M-78_1_AM982522	blaCTX-M-26_1_AY157676
269	blaCTX-M-78_1_AM982522	blaCTX-M-39_1_AY954516
269	blaCTX-M-78_1_AM982522	blaCTX-M-94_1_HM167760
269	blaCTX-M-78_1_AM982522	blaCTX-M-78_1_AM982522
269	blaCTX-M-78_1_AM982522	blaCTX-M-217_1_MH243354
269	blaCTX-M-78_1_AM982522	blaCTX-M-160_1_KP050493
270	blaOXY-1-7_7_M27459	blaOXY-1-2_2_AJ871864
270	blaOXY-1-7_7_M27459	blaOXY-1-1_1_Z30177
270	blaOXY-1-7_7_M27459	blaOXY-6-4_4_AJ871877
270	blaOXY-1-7_7_M27459	blaOXY-6-1_1_AJ871873
270	blaOXY-1-7_7_M27459	blaOXY-1-3_3_AY077482
270	blaOXY-1-7_7_M27459	blaOXY-1-7_7_M27459
270	blaOXY-1-7_7_M27459	blaOXY-1-4_4_AY077483
270	blaOXY-1-7_7_M27459	blaOXY-6-2_2_AJ871875
270	blaOXY-1-7_7_M27459	blaOXY-6-3_3_AJ871876
270	blaOXY-1-7_7_M27459	blaOXY-1-6_6_Y17715
270	blaOXY-1-7_7_M27459	blaOXY-4-1_1_AY077481
270	blaOXY-1-7_7_M27459	blaOXY-5-2_2_AJ871871
270	blaOXY-1-7_7_M27459	blaOXY-1-5_5_AY077486
270	blaOXY-1-7_7_M27459	blaOXY-5-1_1_AJ871868
271	blaCTX-M-8_1_AF189721	blaCTX-M-63_1_EU660216
271	blaCTX-M-8_1_AF189721	blaCTX-M-40_1_AY750914
271	blaCTX-M-8_1_AF189721	blaCTX-M-63_1_AB205197
271	blaCTX-M-8_1_AF189721	blaCTX-M-8_1_AF189721
272	erm(N)_1_X97721	erm(N)_1_X97721
273	blaCTX-M-199_1_KY786032	blaCTX-M-199_1_KY786032
273	blaCTX-M-199_1_KY786032	blaCTX-M-64_1_AB284167
274	blaHERA-6_1_AJ536090	blaHERA-5_1_AJ536089
274	blaHERA-6_1_AJ536090	blaHERA-6_1_AJ536090
274	blaHERA-6_1_AJ536090	blaHERA-3_1_AF398335
274	blaHERA-6_1_AJ536090	blaHERA-8_1_AJ536092
274	blaHERA-6_1_AJ536090	blaHERA-2_1_AF398334
274	blaHERA-6_1_AJ536090	blaHERA-1_1_AF311385
274	blaHERA-6_1_AJ536090	blaHERA-4_1_AJ536088
275	blaVHW-1_1_AF217648	blaVHW-1_1_AF217648
275	blaVHW-1_1_AF217648	blaVHH-1_1_NG050334
276	blaGOB-17_1_AY899332	blaGOB-16_1_GU188443
276	blaGOB-17_1_AY899332	blaGOB-17_1_AY899332
276	blaGOB-17_1_AY899332	blaGOB-16_2_AY899331
277	blaOXY-2-7_7_Z49084	blaOXY-2-2_2_AJ871867
277	blaOXY-2-7_7_Z49084	blaOXY-2-10_10_FJ785626
277	blaOXY-2-7_7_Z49084	blaOXY-2-8_8_AY055205
277	blaOXY-2-7_7_Z49084	blaOXY-2-7_7_Z49084
277	blaOXY-2-7_7_Z49084	blaOXY-2-4_4_Y17714
277	blaOXY-2-7_7_Z49084	blaOXY-2-6_6_AY077485
277	blaOXY-2-7_7_Z49084	blaOXY-2-1_1_AJ871866
277	blaOXY-2-7_7_Z49084	blaOXY-2-9_9_FJ785625
277	blaOXY-2-7_7_Z49084	blaOXY-2-5_5_AY077487
277	blaOXY-2-7_7_Z49084	blaOXY-2-3_3_AY077488
278	blaCTX-M-74_1_GQ149243	blaCTX-M-74_1_GQ149243
278	blaCTX-M-74_1_GQ149243	blaCTX-M-75_1_GQ149244
279	blaOXA-SHE_1_AY066004	blaOXA-55_1_AY343493
279	blaOXA-SHE_1_AY066004	blaOXA-SHE_1_AY066004
280	blaL1_3_EF126059	blaL1_3_EF126059
281	blaOXA-153_1_KP771981	blaOXA-153_1_KP771981
282	ant(6)-Ia_3_KF864551	ant(6)-Ia_3_KF864551
283	aac(3)-VIIa_1_M22999	aac(3)-VIIa_1_M22999
284	blaCARB-7_1_AF409092	blaCARB-7_1_AF409092
284	blaCARB-7_1_AF409092	blaCARB-9_1_AY248038
285	blaSCO-1_1_EF063111	blaSCO-1_1_EF063111
286	blaOXY-3-1_1_AF491278	blaOXY-3-1_1_AF491278
287	blaCARB-4_1_U14749	blaCARB-4_1_U14749
288	blaGES-3_1_AB113580	blaGES-9_1_AY920928
288	blaGES-3_1_AB113580	blaGES-6_1_AY494718
288	blaGES-3_1_AB113580	blaGES-5_1_DQ236171
288	blaGES-3_1_AB113580	blaGES-19_1_JN596280
288	blaGES-3_1_AB113580	blaGES-2_1_AF326355
288	blaGES-3_1_AB113580	blaGES-16_1_HM173356
288	blaGES-3_1_AB113580	blaGES-15_1_GU208678
288	blaGES-3_1_AB113580	blaGES-14_1_GU207844
288	blaGES-3_1_AB113580	blaGES-18_1_JQ028729
288	blaGES-3_1_AB113580	blaGES-22_1_JX023441
288	blaGES-3_1_AB113580	blaGES-4_1_AB116723
288	blaGES-3_1_AB113580	blaGES-12_1_FN554543
288	blaGES-3_1_AB113580	blaGES-11_1_FJ854362
288	blaGES-3_1_AB113580	blaGES-17_1_HQ874631
288	blaGES-3_1_AB113580	blaGES-3_1_AB113580
288	blaGES-3_1_AB113580	blaGES-10_1_FJ820124
288	blaGES-3_1_AB113580	blaGES-7_1_HM453325
288	blaGES-3_1_AB113580	blaGES-21_1_JQ772478
288	blaGES-3_1_AB113580	blaGES-13_1_GU169702
288	blaGES-3_1_AB113580	blaGES-20_1_JN596280
288	blaGES-3_1_AB113580	blaGES-1_1_HQ170511
288	blaGES-3_1_AB113580	blaGES-8_1_AF329699
289	blaPAM-1_1_AB858498	blaPAM-1_1_AB858498
290	ant(6)-Ia_2_KF421157	ant(6)-Ia_2_KF421157
291	erm(D)_2_L08389	erm(D)_1_M29832
291	erm(D)_2_L08389	erm(D)_2_L08389
291	erm(D)_2_L08389	erm(D)_3_M77505
292	sul4_1_MG649393	sul4_1_MG649393
293	blaTEM-126_1_AY628199	blaTEM-231_1_MG821378
293	blaTEM-126_1_AY628199	blaTEM-52_1_Y13612
293	blaTEM-126_1_AY628199	blaTEM-187_1_HM246246
293	blaTEM-126_1_AY628199	blaTEM-186_1_JN227084
293	blaTEM-126_1_AY628199	blaTEM-12_1_M88143
293	blaTEM-126_1_AY628199	blaTEM-176_1_GU550123
293	blaTEM-126_1_AY628199	blaTEM-227_1_KY418040
293	blaTEM-126_1_AY628199	blaTEM-183_1_HQ529916
293	blaTEM-126_1_AY628199	blaTEM-1B_1_AY458016
293	blaTEM-126_1_AY628199	blaTEM-162_1_EF468463
293	blaTEM-126_1_AY628199	blaTEM-105_1_AF516720
293	blaTEM-126_1_AY628199	blaTEM-211_1_KF513179
293	blaTEM-126_1_AY628199	blaTEM-3_1_X64523
293	blaTEM-126_1_AY628199	blaTEM-224_1_KU664545
293	blaTEM-126_1_AY628199	blaTEM-205_1_KC900516
293	blaTEM-126_1_AY628199	blaTEM-177_1_FN652295
293	blaTEM-126_1_AY628199	blaTEM-70_1_AF188199
293	blaTEM-126_1_AY628199	blaTEM-24_1_GQ293500
293	blaTEM-126_1_AY628199	blaTEM-160_1_EF136377
293	blaTEM-126_1_AY628199	blaTEM-201_1_JX310327
293	blaTEM-126_1_AY628199	blaTEM-57_1_FJ405211
293	blaTEM-126_1_AY628199	blaTEM-188_1_JN211012
293	blaTEM-126_1_AY628199	blaTEM-152_1_DQ834728
293	blaTEM-126_1_AY628199	blaTEM-104_1_AF516719
293	blaTEM-126_1_AY628199	blaTEM-150_1_AM183304
293	blaTEM-126_1_AY628199	blaTEM-123_1_AY327539
293	blaTEM-126_1_AY628199	blaTEM-127_1_AY368236
293	blaTEM-126_1_AY628199	blaTEM-158_1_EF534736
293	blaTEM-126_1_AY628199	blaTEM-11_1_AY874537
293	blaTEM-126_1_AY628199	blaTEM-215_1_KP050492
293	blaTEM-126_1_AY628199	blaTEM-129_1_AJ746225
293	blaTEM-126_1_AY628199	blaTEM-8_1_X65252
293	blaTEM-126_1_AY628199	blaTEM-78_1_AF190693
293	blaTEM-126_1_AY628199	blaTEM-195_1_JN935137
293	blaTEM-126_1_AY628199	blaTEM-121_1_AY307374
293	blaTEM-126_1_AY628199	blaTEM-153_1_KC149518
293	blaTEM-126_1_AY628199	blaTEM-194_1_JN935136
293	blaTEM-126_1_AY628199	blaTEM-111_1_AF468003
293	blaTEM-126_1_AY628199	blaTEM-90_1_AF351241
293	blaTEM-126_1_AY628199	blaTEM-141_1_AY956335
293	blaTEM-126_1_AY628199	blaTEM-225_1_KY432403
293	blaTEM-126_1_AY628199	blaTEM-1D_1_AF188200
293	blaTEM-126_1_AY628199	blaTEM-91_1_AB049569
293	blaTEM-126_1_AY628199	blaTEM-85_1_AJ277414
293	blaTEM-126_1_AY628199	blaTEM-143_1_DQ075245
293	blaTEM-126_1_AY628199	blaTEM-139_1_DQ072853
293	blaTEM-126_1_AY628199	blaTEM-113_1_AY589494
293	blaTEM-126_1_AY628199	blaTEM-21_1_Y17582
293	blaTEM-126_1_AY628199	blaTEM-9_1_KY271103
293	blaTEM-126_1_AY628199	blaTEM-71_1_AF203816
293	blaTEM-126_1_AY628199	blaTEM-198_1_AB700703
293	blaTEM-126_1_AY628199	blaTEM-116_1_AY425988
293	blaTEM-126_1_AY628199	blaTEM-132_1_AY491682
293	blaTEM-126_1_AY628199	blaTEM-146_1_DQ105529
293	blaTEM-126_1_AY628199	blaTEM-232_1_MH079593
293	blaTEM-126_1_AY628199	blaTEM-102_1_AY040093
293	blaTEM-126_1_AY628199	blaTEM-193_1_JN935135
293	blaTEM-126_1_AY628199	blaTEM-68_1_AJ239002
293	blaTEM-126_1_AY628199	blaTEM-94_1_AJ318094
293	blaTEM-126_1_AY628199	blaTEM-106_1_AY101578
293	blaTEM-126_1_AY628199	blaTEM-189_1_JN254627
293	blaTEM-126_1_AY628199	blaTEM-144_1_AM049400
293	blaTEM-126_1_AY628199	blaTEM-125_1_AY628176
293	blaTEM-126_1_AY628199	blaTEM-110_1_AY072920
293	blaTEM-126_1_AY628199	blaTEM-80_1_AF347054
293	blaTEM-126_1_AY628199	blaTEM-142_1_DQ388882
293	blaTEM-126_1_AY628199	blaTEM-196_1_JQ034306
293	blaTEM-126_1_AY628199	blaTEM-54_1_AF104442
293	blaTEM-126_1_AY628199	blaTEM-1C_1_FJ560503
293	blaTEM-126_1_AY628199	blaTEM-81_1_AF427127
293	blaTEM-126_1_AY628199	blaTEM-60_1_AF047171
293	blaTEM-126_1_AY628199	blaTEM-213_1_LJEE02000034
293	blaTEM-126_1_AY628199	blaTEM-155_1_DQ679961
293	blaTEM-126_1_AY628199	blaTEM-101_1_AF495873
293	blaTEM-126_1_AY628199	blaTEM-178_1_X97254
293	blaTEM-126_1_AY628199	blaTEM-32_1_CXLQ01000061
293	blaTEM-126_1_AY628199	blaTEM-17_1_Y14574
293	blaTEM-126_1_AY628199	blaTEM-184_1_FR848831
293	blaTEM-126_1_AY628199	blaTEM-76_1_AF190694
293	blaTEM-126_1_AY628199	blaTEM-72_1_AF157553
293	blaTEM-126_1_AY628199	blaTEM-163_1_EU815939
293	blaTEM-126_1_AY628199	blaTEM-88_1_AY027590
293	blaTEM-126_1_AY628199	blaTEM-128_1_AY368237
293	blaTEM-126_1_AY628199	blaTEM-120_1_AY243512
293	blaTEM-126_1_AY628199	blaTEM-124_1_AY327540
293	blaTEM-126_1_AY628199	blaTEM-49_1_Y10281
293	blaTEM-126_1_AY628199	blaTEM-47_1_Y10279
293	blaTEM-126_1_AY628199	blaTEM-63_1_AF332513
293	blaTEM-126_1_AY628199	blaTEM-96_1_AY092401
293	blaTEM-126_1_AY628199	blaTEM-26_1_LDCJ01000052
293	blaTEM-126_1_AY628199	blaTEM-181_1_KM977568
293	blaTEM-126_1_AY628199	blaTEM-147_1_DQ279850
293	blaTEM-126_1_AY628199	blaTEM-4_1_LK391770
293	blaTEM-126_1_AY628199	blaTEM-219_1_KM114268
293	blaTEM-126_1_AY628199	blaTEM-208_1_KC865667
293	blaTEM-126_1_AY628199	blaTEM-233_1_MH270416
293	blaTEM-126_1_AY628199	blaTEM-16_1_X65254
293	blaTEM-126_1_AY628199	blaTEM-136_1_AY826417
293	blaTEM-126_1_AY628199	blaTEM-151_1_DQ834729
293	blaTEM-126_1_AY628199	blaTEM-115_1_AF535127
293	blaTEM-126_1_AY628199	blaTEM-109_1_AY628175
293	blaTEM-126_1_AY628199	blaTEM-52B_1_AF027199
293	blaTEM-126_1_AY628199	blaTEM-87_1_AF250872
293	blaTEM-126_1_AY628199	blaTEM-216_1_KF944358
293	blaTEM-126_1_AY628199	blaTEM-149_1_DQ369751
293	blaTEM-126_1_AY628199	blaTEM-93_1_AJ318093
293	blaTEM-126_1_AY628199	blaTEM-28_1_U37195
293	blaTEM-126_1_AY628199	blaTEM-83_1_AF427129
293	blaTEM-126_1_AY628199	blaTEM-168_1_FJ919776
293	blaTEM-126_1_AY628199	blaTEM-207_1_KC818234
293	blaTEM-126_1_AY628199	blaTEM-159_1_EF136376
293	blaTEM-126_1_AY628199	blaTEM-22_1_Y17583
293	blaTEM-126_1_AY628199	blaTEM-134_1_AY574271
293	blaTEM-126_1_AY628199	blaTEM-107_1_AY101764
293	blaTEM-126_1_AY628199	blaTEM-226_1_KY646301
293	blaTEM-126_1_AY628199	blaTEM-67_1_AF091113
293	blaTEM-126_1_AY628199	blaTEM-29_1_DQ269440
293	blaTEM-126_1_AY628199	blaTEM-148_1_AM087454
293	blaTEM-126_1_AY628199	blaTEM-20_1_EU527189
293	blaTEM-126_1_AY628199	blaTEM-40_1_FR717535
293	blaTEM-126_1_AY628199	blaTEM-112_1_AY589493
293	blaTEM-126_1_AY628199	blaTEM-230_1_MG821377
293	blaTEM-126_1_AY628199	blaTEM-48_1_Y10280
293	blaTEM-126_1_AY628199	blaTEM-130_1_AJ866988
293	blaTEM-126_1_AY628199	blaTEM-135_1_GQ896333
293	blaTEM-126_1_AY628199	blaTEM-122_1_AY307100
293	blaTEM-126_1_AY628199	blaTEM-185_1_JF795538
293	blaTEM-126_1_AY628199	blaTEM-133_1_AY528425
293	blaTEM-126_1_AY628199	blaTEM-6_1_X57972
293	blaTEM-126_1_AY628199	blaTEM-53_1_AF104441
293	blaTEM-126_1_AY628199	blaTEM-166_1_FJ197316
293	blaTEM-126_1_AY628199	blaTEM-212_1_KF481968
293	blaTEM-126_1_AY628199	blaTEM-43_1_U95363
293	blaTEM-126_1_AY628199	blaTEM-45_1_X95401
293	blaTEM-126_1_AY628199	blaTEM-10_1_AF093512
293	blaTEM-126_1_AY628199	blaTEM-217_1_HG934763
293	blaTEM-126_1_AY628199	blaTEM-145_1_DQ105528
293	blaTEM-126_1_AY628199	blaTEM-206_1_KC783461
293	blaTEM-126_1_AY628199	blaTEM-34_1_KC292503
293	blaTEM-126_1_AY628199	blaTEM-210_1_KJ484630
293	blaTEM-126_1_AY628199	blaTEM-84_1_AF427130
293	blaTEM-126_1_AY628199	blaTEM-33_1_GU371926
293	blaTEM-126_1_AY628199	blaTEM-19_1_JX042489
293	blaTEM-126_1_AY628199	blaTEM-229_1_MG821356
293	blaTEM-126_1_AY628199	blaTEM-131_1_AY436361
293	blaTEM-126_1_AY628199	blaTEM-97_1_AF397067
293	blaTEM-126_1_AY628199	blaTEM-79_1_AF190692
293	blaTEM-126_1_AY628199	blaTEM-99_1_AF397066
293	blaTEM-126_1_AY628199	blaTEM-182_1_HQ317449
293	blaTEM-126_1_AY628199	blaTEM-157_1_DQ909059
293	blaTEM-126_1_AY628199	blaTEM-191_1_KY432484
293	blaTEM-126_1_AY628199	blaTEM-234_1_MH243353
293	blaTEM-126_1_AY628199	blaTEM-15_1_AM849805
293	blaTEM-126_1_AY628199	blaTEM-52C_2_EF141186
293	blaTEM-126_1_AY628199	blaTEM-30_1_AJ437107
293	blaTEM-126_1_AY628199	blaTEM-164_1_EU274580
293	blaTEM-126_1_AY628199	blaTEM-36_1_KY305958
293	blaTEM-126_1_AY628199	blaTEM-1A_1_HM749966
293	blaTEM-126_1_AY628199	blaTEM-108_1_AF506748
293	blaTEM-126_1_AY628199	blaTEM-55_1_DQ286729
293	blaTEM-126_1_AY628199	blaTEM-171_1_GQ149347
293	blaTEM-126_1_AY628199	blaTEM-86_1_AJ277415
293	blaTEM-126_1_AY628199	blaTEM-169_1_KP012538
293	blaTEM-126_1_AY628199	blaTEM-137_1_AM286274
293	blaTEM-126_1_AY628199	blaTEM-138_1_AY853593
293	blaTEM-126_1_AY628199	blaTEM-98_1_AF397068
293	blaTEM-126_1_AY628199	blaTEM-126_1_AY628199
293	blaTEM-126_1_AY628199	blaTEM-209_1_KF240808
293	blaTEM-126_1_AY628199	blaTEM-35_1_KP860986
293	blaTEM-126_1_AY628199	blaTEM-114_1_AY589495
293	blaTEM-126_1_AY628199	blaTEM-2_1_X54606
293	blaTEM-126_1_AY628199	blaTEM-167_1_FJ360884
293	blaTEM-126_1_AY628199	blaTEM-154_1_FJ807656
293	blaTEM-126_1_AY628199	blaTEM-92_1_AF143804
293	blaTEM-126_1_AY628199	blaTEM-214_1_KP050491
293	blaTEM-126_1_AY628199	blaTEM-2_2_AJ251946
293	blaTEM-126_1_AY628199	blaTEM-156_1_AM941159
293	blaTEM-126_1_AY628199	blaTEM-77_1_AF190695
293	blaTEM-126_1_AY628199	blaTEM-197_1_HQ877606
293	blaTEM-126_1_AY628199	blaTEM-190_1_JN416112
293	blaTEM-126_1_AY628199	blaTEM-95_1_AJ308558
293	blaTEM-126_1_AY628199	blaTEM-82_1_AF427128
293	blaTEM-126_1_AY628199	blaTEM-220_1_KM998962
294	blaLEN5_1_AY633109	blaSHV-162_1_JX121129
294	blaLEN5_1_AY633109	blaSHV-89_1_DQ193536
294	blaLEN5_1_AY633109	blaSHV-148_1_JX121115
294	blaLEN5_1_AY633109	blaSHV-15_1_AJ011428
294	blaLEN5_1_AY633109	blaSHV-62_1_AJ866285
294	blaLEN5_1_AY633109	blaSHV-29_1_AF301532
294	blaLEN5_1_AY633109	blaSHV-95_1_EF373972
294	blaLEN5_1_AY633109	blaSHV-57_1_AY223863
294	blaLEN5_1_AY633109	blaSHV-151_1_JX121118
294	blaLEN5_1_AY633109	blaSHV-35_1_AY070258
294	blaLEN5_1_AY633109	blaSHV-78_1_AM176553
294	blaLEN5_1_AY633109	blaSHV-98_1_AM941844
294	blaLEN5_1_AY633109	blaSHV-109_1_EU418913
294	blaLEN5_1_AY633109	blaSHV-44_1_AY259119
294	blaLEN5_1_AY633109	blaSHV-135_1_HQ637576
294	blaLEN5_1_AY633109	blaSHV-180_1_KP050487
294	blaLEN5_1_AY633109	blaSHV-133_1_AB551737
294	blaLEN5_1_AY633109	blaSHV-36_1_AF467947
294	blaLEN5_1_AY633109	blaSHV-203_1_MG028656
294	blaLEN5_1_AY633109	blaLEN19_1_AM850909
294	blaLEN5_1_AY633109	blaSHV-70_1_DQ013287
294	blaLEN5_1_AY633109	blaSHV-165_1_JX121131
294	blaLEN5_1_AY633109	blaLEN10_1_AJ635419
294	blaLEN5_1_AY633109	blaSHV-25_1_AF208796
294	blaLEN5_1_AY633109	blaSHV-86_1_DQ328802
294	blaLEN5_1_AY633109	blaSHV-121_1_GQ428198
294	blaLEN5_1_AY633109	blaSHV-26_1_AF227204
294	blaLEN5_1_AY633109	blaSHV-172_1_KF513177
294	blaLEN5_1_AY633109	blaSHV-132_1_GU981741
294	blaLEN5_1_AY633109	blaSHV-72_1_AM176547
294	blaLEN5_1_AY633109	blaLEN12_1_AJ635406
294	blaLEN5_1_AY633109	blaSHV-37_1_AF467948
294	blaLEN5_1_AY633109	blaSHV-77_1_EF373975
294	blaLEN5_1_AY633109	blaSHV-80_1_AM176555
294	blaLEN5_1_AY633109	blaSHV-104_1_EU274581
294	blaLEN5_1_AY633109	blaLEN24_1_AM850914
294	blaLEN5_1_AY633109	blaLEN17_1_EF205593
294	blaLEN5_1_AY633109	blaSHV-144_1_JQ926986
294	blaLEN5_1_AY633109	blaSHV-160_1_JX121127
294	blaLEN5_1_AY633109	blaSHV-12_1_KF976405
294	blaLEN5_1_AY633109	blaSHV-96_1_EF373971
294	blaLEN5_1_AY633109	blaSHV-128_1_GU932590
294	blaLEN5_1_AY633109	blaLEN2_1_AY037780
294	blaLEN5_1_AY633109	blaSHV-157_1_JX121124
294	blaLEN5_1_AY633109	blaSHV-97_1_EF373973
294	blaLEN5_1_AY633109	blaSHV-193_1_KR347170
294	blaLEN5_1_AY633109	blaSHV-168_1_JX870080
294	blaLEN5_1_AY633109	blaSHV-76_1_AM176551
294	blaLEN5_1_AY633109	blaLEN5_1_AY633109
294	blaLEN5_1_AY633109	blaSHV-14_1_AF226622
294	blaLEN5_1_AY633109	blaLEN21_1_AM850911
294	blaLEN5_1_AY633109	blaSHV-142_1_JQ029959
294	blaLEN5_1_AY633109	blaLEN8_1_AJ635424
294	blaLEN5_1_AY633109	blaSHV-153_1_JX121120
294	blaLEN5_1_AY633109	blaLEN18_1_AM850908
294	blaLEN5_1_AY633109	blaSHV-178_1_KF705209
294	blaLEN5_1_AY633109	blaSHV-1_1_AF148850
294	blaLEN5_1_AY633109	blaSHV-134_1_HM559945
294	blaLEN5_1_AY633109	blaSHV-59_1_AY790341
294	blaLEN5_1_AY633109	blaSHV-42_1_AF535130
294	blaLEN5_1_AY633109	blaSHV-13_1_AF164577
294	blaLEN5_1_AY633109	blaSHV-161_1_JX121128
294	blaLEN5_1_AY633109	blaSHV-155_1_JX121122
294	blaLEN5_1_AY633109	blaSHV-79_1_AM176554
294	blaLEN5_1_AY633109	blaSHV-200_1_MF871643
294	blaLEN5_1_AY633109	blaSHV-52_1_HQ845196
294	blaLEN5_1_AY633109	blaSHV-3_1_KX092356
294	blaLEN5_1_AY633109	blaLEN26_1_JQ067123
294	blaLEN5_1_AY633109	blaSHV-164_1_HE981194
294	blaLEN5_1_AY633109	blaSHV-154_1_JX121121
294	blaLEN5_1_AY633109	blaSHV-185_1_KM233164
294	blaLEN5_1_AY633109	blaLEN9_1_AJ635405
294	blaLEN5_1_AY633109	blaLEN22_1_AM850912
294	blaLEN5_1_AY633109	blaSHV-150_1_JX121117
294	blaLEN5_1_AY633109	blaSHV-40_1_AF535128
294	blaLEN5_1_AY633109	blaSHV-101_1_EU155018
294	blaLEN5_1_AY633109	blaSHV-120_1_JF812965
294	blaLEN5_1_AY633109	blaSHV-63_1_EU342351
294	blaLEN5_1_AY633109	blaSHV-149_1_JX121116
294	blaLEN5_1_AY633109	blaSHV-103_1_EU032604
294	blaLEN5_1_AY633109	blaSHV-195_1_KX619652
294	blaLEN5_1_AY633109	blaSHV-143_1_JQ341060
294	blaLEN5_1_AY633109	blaSHV-108_1_AM922309
294	blaLEN5_1_AY633109	blaSHV-1b-b_1_DQ166783
294	blaLEN5_1_AY633109	blaSHV-102_1_EU024485
294	blaLEN5_1_AY633109	blaSHV-69_1_DQ174308
294	blaLEN5_1_AY633109	blaSHV-119_1_JX192924
294	blaLEN5_1_AY633109	blaLEN25_1_HQ709169
294	blaLEN5_1_AY633109	blaSHV-85_1_DQ322460
294	blaLEN5_1_AY633109	blaSHV-8_1_U92041
294	blaLEN5_1_AY633109	blaSHV-50_1_AY288915
294	blaLEN5_1_AY633109	blaSHV-145_1_JX013655
294	blaLEN5_1_AY633109	blaSHV-129_1_GU827715
294	blaLEN5_1_AY633109	blaSHV-197_1_KT946904
294	blaLEN5_1_AY633109	blaSHV-189_1_KP050494
294	blaLEN5_1_AY633109	blaSHV-194_1_KX421191
294	blaLEN5_1_AY633109	blaSHV-198_1_MF281086
294	blaLEN5_1_AY633109	blaSHV-49_1_AY528718
294	blaLEN5_1_AY633109	blaLEN23_1_AM850913
294	blaLEN5_1_AY633109	blaLEN15_1_AF452105
294	blaLEN5_1_AY633109	blaLEN7_1_AJ635425
294	blaLEN5_1_AY633109	blaSHV-111_1_AB372881
294	blaLEN5_1_AY633109	blaSHV-18_1_AF132290
294	blaLEN5_1_AY633109	blaSHV-24_1_AB023477
294	blaLEN5_1_AY633109	blaSHV-5_1_X55640
294	blaLEN5_1_AY633109	blaSHV-147_1_JX121114
294	blaLEN5_1_AY633109	blaSHV-2_1_AF148851
294	blaLEN5_1_AY633109	blaLEN13_1_AJ635403
294	blaLEN5_1_AY633109	blaLEN3_1_AY130286
294	blaLEN5_1_AY633109	blaLEN16_1_AY743416
294	blaLEN5_1_AY633109	blaSHV-2a_1_X98102
294	blaLEN5_1_AY633109	blaSHV-31_1_AY277255
294	blaLEN5_1_AY633109	blaSHV-190_1_KP868753
294	blaLEN5_1_AY633109	blaLEN20_1_AM850910
294	blaLEN5_1_AY633109	blaSHV-41_1_AF535129
294	blaLEN5_1_AY633109	blaSHV-105_1_FJ194944
294	blaLEN5_1_AY633109	blaSHV-46_1_AY210887
294	blaLEN5_1_AY633109	blaSHV-7_1_U20270
294	blaLEN5_1_AY633109	blaSHV-94_1_EF373970
294	blaLEN5_1_AY633109	blaSHV-65_1_DQ174305
294	blaLEN5_1_AY633109	blaSHV-186_1_KM233165
294	blaLEN5_1_AY633109	blaSHV-64_1_DQ174304
294	blaLEN5_1_AY633109	blaSHV-30_1_AY661885
294	blaLEN5_1_AY633109	blaSHV-141_1_JQ388884
294	blaLEN5_1_AY633109	blaLEN4_1_AY130287
294	blaLEN5_1_AY633109	blaSHV-196_1_KX714286
294	blaLEN5_1_AY633109	blaSHV-60_1_AB302939
294	blaLEN5_1_AY633109	blaSHV-38_1_AY079099
294	blaLEN5_1_AY633109	blaSHV-33_1_AY037779
294	blaLEN5_1_AY633109	blaSHV-56_1_EU586041
294	blaLEN5_1_AY633109	blaLEN1_1_X04515
294	blaLEN5_1_AY633109	blaSHV-179_1_KF705208
294	blaLEN5_1_AY633109	blaSHV-163_1_JX121130
294	blaLEN5_1_AY633109	blaSHV-199_1_MF373391
294	blaLEN5_1_AY633109	blaSHV-66_1_DQ174306
294	blaLEN5_1_AY633109	blaSHV-92_1_DQ836922
294	blaLEN5_1_AY633109	blaSHV-48_1_AY263404
294	blaLEN5_1_AY633109	blaSHV-34_1_AY036620
294	blaLEN5_1_AY633109	blaSHV-73_1_AM176548
295	blaOKP-B-4_1_AM051153	blaOKP-B-13_1_AY825330
295	blaOKP-B-4_1_AM051153	blaOKP-A-16_1_FJ755840
295	blaOKP-B-4_1_AM051153	blaOKP-B-6_1_AY850171
295	blaOKP-B-4_1_AM051153	blaOKP-A-13_1_FJ534513
295	blaOKP-B-4_1_AM051153	blaOKP-B-4_1_AM051153
295	blaOKP-B-4_1_AM051153	blaOKP-B-18_1_AM850920
295	blaOKP-B-4_1_AM051153	blaOKP-B-15_1_AM850917
295	blaOKP-B-4_1_AM051153	blaOKP-B-8_1_AM051157
295	blaOKP-B-4_1_AM051153	blaOKP-A-12_1_AM850915
295	blaOKP-B-4_1_AM051153	blaOKP-A-6_1_AM051144
295	blaOKP-B-4_1_AM051153	blaOKP-A-14_1_FJ534512
295	blaOKP-B-4_1_AM051153	blaOKP-B-19_1_AM850921
295	blaOKP-B-4_1_AM051153	blaOKP-A-9_1_AM051148
295	blaOKP-B-4_1_AM051153	blaOKP-B-20_1_AM850922
295	blaOKP-B-4_1_AM051153	blaOKP-A-11_1_AM850915
295	blaOKP-B-4_1_AM051153	blaOKP-A-2_1_AM051139
295	blaOKP-B-4_1_AM051153	blaOKP-A-3_1_AM051140
295	blaOKP-B-4_1_AM051153	blaOKP-B-7_1_AM051156
295	blaOKP-B-4_1_AM051153	blaOKP-B-17_1_AM850919
295	blaOKP-B-4_1_AM051153	blaOKP-A-15_1_FJ755841
295	blaOKP-B-4_1_AM051153	blaOKP-A-1_1_AM051138
295	blaOKP-B-4_1_AM051153	blaOKP-A-5_1_AM051143
295	blaOKP-B-4_1_AM051153	blaOKP-A-8_1_AM051147
295	blaOKP-B-4_1_AM051153	blaOKP-B-11_1_AM051161
295	blaOKP-B-4_1_AM051153	blaOKP-B-1_1_AM051150
295	blaOKP-B-4_1_AM051153	blaOKP-B-5_1_AY512506
295	blaOKP-B-4_1_AM051153	blaOKP-B-3_1_AM051152
295	blaOKP-B-4_1_AM051153	blaOKP-B-2_1_AM051151
295	blaOKP-B-4_1_AM051153	blaOKP-B-12_1_AJ635420
295	blaOKP-B-4_1_AM051153	blaOKP-B-14_1_DQ995288
295	blaOKP-B-4_1_AM051153	blaOKP-A-10_1_AM051149
295	blaOKP-B-4_1_AM051153	blaOKP-A-7_1_AM051145
295	blaOKP-B-4_1_AM051153	blaOKP-B-10_1_AM051160
295	blaOKP-B-4_1_AM051153	blaOKP-A-4_1_AM051142
295	blaOKP-B-4_1_AM051153	blaOKP-B-16_1_AM850918
295	blaOKP-B-4_1_AM051153	blaOKP-B-9_1_AM051159
296	aac(3)-IIa_1_CP023555	aac(3)-IIa_1_X51534
296	aac(3)-IIa_1_CP023555	aac(3)-IIa_1_CP023555
296	aac(3)-IIa_1_CP023555	aac(3)-IIc_1_X54723
296	aac(3)-IIa_1_CP023555	aac(3)-IId_1_EU022314
296	aac(3)-IIa_1_CP023555	aac(3)-IIe_1_EU022315
297	blaPEDO-1_1_KP109677	blaPEDO-1_1_KP109677
298	blaGES-23_1_KF179354	blaGES-23_1_KF179354
299	aac(3)-VIIIa_1_M55426	aac(3)-VIIIa_1_M55426
300	ant(6)-Ib_1_FN594949	ant(6)-Ib_1_FN594949
301	blaOXA-298_1_APSA01000003	blaOXA-298_1_APSA01000003
301	blaOXA-298_1_APSA01000003	blaOXA-297_1_APRR01000006
302	blaOXA-62_1_AY423074	blaOXA-62_1_AY423074
302	blaOXA-62_1_AY423074	blaOXA-152_1_KP771980
302	blaOXA-62_1_AY423074	blaOXA-151_1_CP009553
303	blaPEDO-2_1_KP109678	blaPEDO-2_1_KP109678
304	blaSPG-1_1_KP109680	blaSPG-1_1_KP109680
305	blaOXA-157_1_KP771985	blaOXA-157_1_KP771985
306	blaTER-2_1_FJ263090	blaTER-1_1_FJ263091
306	blaTER-2_1_FJ263090	blaTER-2_1_FJ263090
307	blaVCC-1_1_KT818596	blaVCC-1_1_KT818596
308	blaACI-1_1_AJ007350	blaACI-1_1_AJ007350
309	aac(3)-Xa_1_AB028210	aac(3)-Xa_1_AB028210
310	erm(X)_1_M36726	erm(X)_1_M36726
310	erm(X)_1_M36726	erm(X)_3_U21300
310	erm(X)_1_M36726	erm(X)_2_X51472
310	erm(X)_1_M36726	erm(X)_4_NC_005206
311	blaOXA-296_1_APOH01000009	blaOXA-296_1_APOH01000009
312	aadK_1_M26879	aadK_1_M26879
313	blaBEL-1_1_DQ089809	blaBEL-3_1_GQ202694
313	blaBEL-1_1_DQ089809	blaBEL-2_1_FJ666063
313	blaBEL-1_1_DQ089809	blaBEL-1_1_DQ089809
314	blaOXA-156_1_KP771984	blaOXA-156_1_KP771984
315	blaCARB-48_1_NG050604	blaCARB-47_1_NG050564
315	blaCARB-48_1_NG050604	blaCARB-48_1_NG050604
316	sul2_8_AJ877041	sul2_10_AM183225
316	sul2_8_AJ877041	sul2_11_AY232670
316	sul2_8_AJ877041	sul2_5_AY524415
316	sul2_8_AJ877041	sul2_2_AY034138
316	sul2_8_AJ877041	sul2_6_FN995456
316	sul2_8_AJ877041	sul2_21_AB366440
316	sul2_8_AJ877041	sul2_13_AJ289135
316	sul2_8_AJ877041	sul2_14_AJ514834
316	sul2_8_AJ877041	sul2_15_FJ968160
316	sul2_8_AJ877041	sul2_8_AJ877041
316	sul2_8_AJ877041	sul2_20_AJ830710
316	sul2_8_AJ877041	sul2_12_AF497970
316	sul2_8_AJ877041	sul2_9_FJ197818
316	sul2_8_AJ877041	sul2_18_AJ830714
316	sul2_8_AJ877041	sul2_1_AF542061
316	sul2_8_AJ877041	sul2_7_HM486907
316	sul2_8_AJ877041	sul2_17_U57647
316	sul2_8_AJ877041	sul2_19_AJ319822
316	sul2_8_AJ877041	sul2_3_HQ840942
317	blaOXA-159_1_KP771987	blaOXA-158_1_KP771986
317	blaOXA-159_1_KP771987	blaOXA-159_1_KP771987
318	blaZ_8_HE993884	blaZ_10_FR823292
318	blaZ_8_HE993884	blaZ_8_HE993884
319	str_1_X92946	str_2_FN435330
319	str_1_X92946	str_3_AM932524
319	str_1_X92946	str_1_X92946
320	erm(Z)_1_AM709783	erm(Z)_1_AM709783
321	aadA16_1_EU675686	aadA16_1_EU675686
322	blaOXA-274_1_APOS01000038	blaOXA-274_1_APOS01000038
322	blaOXA-274_1_APOS01000038	blaOXA-275_1_APPJ01000001
323	rmtC_1_AB194779	rmtC_1_AB194779
324	erm(36)_1_AF462611	erm(36)_1_AF462611
325	aac(3)-IXa_1_M55427	aac(3)-IXa_1_M55427
326	erm(34)_1_AY234334	erm(34)_1_AY234334
327	erm(32)_1_AJ009971	erm(32)_1_AJ009971
328	blaOXA-303_1_APSD01000035	blaOXA-286_1_APOI01000030
328	blaOXA-303_1_APSD01000035	blaOXA-287_1_NG_050609
328	blaOXA-303_1_APSD01000035	blaOXA-303_1_APSD01000035
329	blaOXA-397_1_KM087865	blaOXA-420_1_AB983359
329	blaOXA-397_1_KM087865	blaOXA-97_1_EF102240
329	blaOXA-397_1_KM087865	blaOXA-397_1_KM087865
329	blaOXA-397_1_KM087865	blaOXA-512_1_KU726870
329	blaOXA-397_1_KM087865	blaOXA-164_1_GU831575
329	blaOXA-397_1_KM087865	blaOXA-58_1_AY665723
329	blaOXA-397_1_KM087865	blaOXA-96_1_DQ519090
330	blaSMB-1_1_AB636283	blaSMB-1_1_AB636283
331	blaOXA-302_1_APRT01000004	blaOXA-302_1_APRT01000004
332	kgmB_1_S60108	kgmB_1_S60108
333	blaOXA-288_1_APRN01000033	blaOXA-288_1_APRN01000033
334	blaOXA-496_1_KT200608	blaOXA-362_1_KF460532
334	blaOXA-496_1_KT200608	blaOXA-361_1_KF460531
334	blaOXA-496_1_KT200608	blaOXA-285_1_APRY01000059
334	blaOXA-496_1_KT200608	blaOXA-496_1_KT200608
334	blaOXA-496_1_KT200608	blaOXA-284_1_APRU01000004
334	blaOXA-496_1_KT200608	blaOXA-283_1_AYHO01000005
334	blaOXA-496_1_KT200608	blaOXA-282_1_APQS01000019
334	blaOXA-496_1_KT200608	blaOXA-363_1_KF460533
334	blaOXA-496_1_KT200608	blaOXA-134_1_HQ122933
334	blaOXA-496_1_KT200608	blaOXA-335_1_KF203109
335	mph(D)_1_AB048591	mph(D)_1_AB048591
336	aac(3)-IIIc_1_L06161	aac(3)-IIIc_1_L06161
337	blaOXA-279_1_APOM01000058	blaOXA-279_1_APOM01000058
337	blaOXA-279_1_APOM01000058	blaOXA-289_1_APRM01000005
337	blaOXA-279_1_APOM01000058	blaOXA-290_1_APOK01000044
338	blaOXA-308_1_APPN01000080	blaOXA-308_1_APPN01000080
339	blaOXA-294_1_APPC01000015	blaOXA-294_1_APPC01000015
339	blaOXA-294_1_APPC01000015	blaOXA-295_1_APRW01000016
340	blaOXA-306_1_APSB01000022	blaOXA-306_1_APSB01000022
341	aph(6)-Id_5_18676889	aph(6)-Id_4_CP000971
341	aph(6)-Id_5_18676889	aph(6)-Id_1_M28829
341	aph(6)-Id_5_18676889	aph(6)-Id_5_18676889
341	aph(6)-Id_5_18676889	aph(6)-Id_3_AB109805
341	aph(6)-Id_5_18676889	aph(6)-Id_2_AF024602
342	blaOXA-291_1_APRL01000010	blaOXA-293_1_NG_050610
342	blaOXA-291_1_APRL01000010	blaOXA-291_1_APRL01000010
342	blaOXA-291_1_APRL01000010	blaOXA-292_1_APRO01000007
343	lmr(B)_1_X62867	lmr(B)_1_X62867
344	blaOXA-307_1_NG_050611	blaOXA-307_1_NG_050611
345	aadA9_1_AJ420072	aadA9_1_AJ420072
346	aadA10_1_U37105	aadA10_1_U37105
347	blaOXA-299_1_APQD01000016	blaOXA-299_1_APQD01000016
348	blaOXA-539_1_KY094077	blaOXA-15_1_U63835
348	blaOXA-539_1_KY094077	blaOXA-34_1_AF350424
348	blaOXA-539_1_KY094077	blaOXA-3_1_L07945
348	blaOXA-539_1_KY094077	blaOXA-21_1_AB626885
348	blaOXA-539_1_KY094077	blaOXA-226_1_FJ617207
348	blaOXA-539_1_KY094077	blaOXA-415_1_KJ865754
348	blaOXA-539_1_KY094077	blaOXA-2_1_DQ112222
348	blaOXA-539_1_KY094077	blaOXA-539_1_KY094077
348	blaOXA-539_1_KY094077	blaOXA-541_1_FM179467
348	blaOXA-539_1_KY094077	blaOXA-32_1_AF315351
348	blaOXA-539_1_KY094077	blaOXA-141_1_EF552405
348	blaOXA-539_1_KY094077	blaOXA-161_1_GQ202693
348	blaOXA-539_1_KY094077	blaOXA-36_1_AF300985
348	blaOXA-539_1_KY094077	blaOXA-540_1_KJ138219
348	blaOXA-539_1_KY094077	blaOXA-210_1_JF795487
348	blaOXA-539_1_KY094077	blaOXA-144_1_FJ617207
348	blaOXA-539_1_KY094077	blaOXA-2_2_GQ466184
349	blaOXA-237_1_JQ820241	blaOXA-236_1_JQ820242
349	blaOXA-237_1_JQ820241	blaOXA-237_1_JQ820241
349	blaOXA-237_1_JQ820241	blaOXA-277_1_APPQ01000011
349	blaOXA-237_1_JQ820241	blaOXA-235_1_JQ820240
349	blaOXA-237_1_JQ820241	blaOXA-278_1_KC771279
349	blaOXA-237_1_JQ820241	blaOXA-537_1_KX360747
349	blaOXA-237_1_JQ820241	blaOXA-276_1_APPI01000013
349	blaOXA-237_1_JQ820241	blaOXA-360_1_KF421163
350	blaOXA-320_1_KF151169	blaOXA-1_1_HQ170510
350	blaOXA-320_1_KF151169	blaOXA-224_1_JN412067
350	blaOXA-320_1_KF151169	blaOXA-392_1_AB901044
350	blaOXA-320_1_KF151169	blaOXA-534_1_KX714285
350	blaOXA-320_1_KF151169	blaOXA-31_1_AF294653
350	blaOXA-320_1_KF151169	blaOXA-4_1_AY162283
350	blaOXA-320_1_KF151169	blaOXA-47_1_AY237830
350	blaOXA-320_1_KF151169	blaOXA-320_1_KF151169
351	blaOXA-301_1_APQG01000050	blaOXA-301_1_APQG01000050
351	blaOXA-301_1_APQG01000050	blaOXA-300_1_APPK01000054
351	blaOXA-301_1_APQG01000050	blaOXA-230_1_JQ422054
351	blaOXA-301_1_APQG01000050	blaOXA-228_1_JQ422053
351	blaOXA-301_1_APQG01000050	blaOXA-356_1_KF297585
351	blaOXA-301_1_APQG01000050	blaOXA-418_1_KJ997966
351	blaOXA-301_1_APQG01000050	blaOXA-355_1_KF297584
351	blaOXA-301_1_APQG01000050	blaOXA-229_1_JQ422052
351	blaOXA-301_1_APQG01000050	blaOXA-257_1_KC567681
352	blaSPM-1_1_AY341249	blaSPM-1_1_AY341249
353	blaOXA-513_1_KU323972	blaOXA-513_1_KU323972
353	blaOXA-513_1_KU323972	blaOXA-459_1_KP903889
353	blaOXA-513_1_KU323972	blaOXA-458_1_KP903888
353	blaOXA-513_1_KU323972	blaOXA-243_1_AFRQ01000031
353	blaOXA-513_1_KU323972	blaOXA-457_1_KP903887
353	blaOXA-513_1_KU323972	blaOXA-455_1_KP903885
353	blaOXA-513_1_KU323972	blaOXA-364_1_JX306689
354	blaOXA-266_1_APPO01000008	blaOXA-266_1_APPO01000008
355	blaOXA-160_1_GU199038	blaOXA-72_1_AY739646
355	blaOXA-160_1_GU199038	blaOXA-139_1_AM991978
355	blaOXA-160_1_GU199038	blaOXA-25_1_AF201826
355	blaOXA-160_1_GU199038	blaOXA-160_1_GU199038
355	blaOXA-160_1_GU199038	blaOXA-26_1_AF201827
355	blaOXA-160_1_GU199038	blaOXA-24_1_AJ239129
355	blaOXA-160_1_GU199038	blaOXA-207_1_LLFS01000355
355	blaOXA-160_1_GU199038	blaOXA-437_1_KP410856
356	blaOXA-265_1_APQR01000003	blaOXA-215_1_JN861783
356	blaOXA-265_1_APQR01000003	blaOXA-264_1_APQQ01000012
356	blaOXA-265_1_APQR01000003	blaOXA-214_1_JN861782
356	blaOXA-265_1_APQR01000003	blaOXA-265_1_APQR01000003
357	blaOXA-253_1_KC479324	blaOXA-499_1_KT964029
357	blaOXA-253_1_KC479324	blaOXA-253_1_KC479324
357	blaOXA-253_1_KC479324	blaOXA-231_1_JQ326200
357	blaOXA-253_1_KC479324	blaOXA-255_1_KC479325
357	blaOXA-253_1_KC479324	blaOXA-182_1_HM640278
357	blaOXA-253_1_KC479324	blaOXA-143_1_GQ861437
358	blaOXA-114c_1_HM056041	blaOXA-114g_1_HM368376
358	blaOXA-114c_1_HM056041	blaOXA-114c_1_HM056041
358	blaOXA-114c_1_HM056041	blaOXA-114f_1_HM368375
358	blaOXA-114c_1_HM056041	blaOXA-114d_1_HM104633
358	blaOXA-114c_1_HM056041	blaOXA-114b_1_HM056040
358	blaOXA-114c_1_HM056041	blaOXA-114a_1_EU188842
358	blaOXA-114c_1_HM056041	blaOXA-114e_1_HM104634
359	blaNDM-18_1_KY503030	blaNDM-4_1_JQ348841
359	blaNDM-18_1_KY503030	blaNDM-22_1_MH243357
359	blaNDM-18_1_KY503030	blaNDM-20_1_KY654092
359	blaNDM-18_1_KY503030	blaNDM-8_1_AB744718
359	blaNDM-18_1_KY503030	blaNDM-3_1_JQ734687
359	blaNDM-18_1_KY503030	blaNDM-24_1_MH450215
359	blaNDM-18_1_KY503030	blaNDM-6_1_JN967644
359	blaNDM-18_1_KY503030	blaNDM-23_1_MH450214
359	blaNDM-18_1_KY503030	blaNDM-17_1_KX812714
359	blaNDM-18_1_KY503030	blaNDM-7_1_JX262694
359	blaNDM-18_1_KY503030	blaNDM-5_1_JN104597
359	blaNDM-18_1_KY503030	blaNDM-12_1_AB926431
359	blaNDM-18_1_KY503030	blaNDM-19_1_MF370080
359	blaNDM-18_1_KY503030	blaNDM-15_1_KP735848
359	blaNDM-18_1_KY503030	blaNDM-11_1_KP265939
359	blaNDM-18_1_KY503030	blaNDM-1_1_FN396876
359	blaNDM-18_1_KY503030	blaNDM-18_1_KY503030
359	blaNDM-18_1_KY503030	blaNDM-14_1_KM210086
359	blaNDM-18_1_KY503030	blaNDM-10_1_KF361506
359	blaNDM-18_1_KY503030	blaNDM-2_1_JF703135
359	blaNDM-18_1_KY503030	blaNDM-21_1_MG183694
359	blaNDM-18_1_KY503030	blaNDM-9_1_KC999080
359	blaNDM-18_1_KY503030	blaNDM-16_1_KP862821
359	blaNDM-18_1_KY503030	blaNDM-13_1_LC012596
360	blaOXA-280_1_APPZ01000001	blaOXA-281_1_APON01000041
360	blaOXA-280_1_APPZ01000001	blaOXA-212_1_JN861780
360	blaOXA-280_1_APPZ01000001	blaOXA-280_1_APPZ01000001
360	blaOXA-280_1_APPZ01000001	blaOXA-334_1_KF203108
360	blaOXA-280_1_APPZ01000001	blaOXA-309_1_HF947514
360	blaOXA-280_1_APPZ01000001	blaOXA-211_1_JN861779
360	blaOXA-280_1_APPZ01000001	blaOXA-373_1_HG931732
360	blaOXA-280_1_APPZ01000001	blaOXA-333_1_KF203107
361	blaOXA-53_1_AY289608	blaOXA-53_1_AY289608
362	blaOXA-409_1_KJ584918	blaOXA-84_1_DQ309276
362	blaOXA-409_1_KJ584918	blaOXA-426_1_KM588354
362	blaOXA-409_1_KJ584918	blaOXA-71_1_AY750913
362	blaOXA-409_1_KJ584918	blaOXA-126_1_EU255295
362	blaOXA-409_1_KJ584918	blaOXA-179_1_HM570035
362	blaOXA-409_1_KJ584918	blaOXA-241_1_JX025021
362	blaOXA-409_1_KJ584918	blaOXA-196_1_HQ425494
362	blaOXA-409_1_KJ584918	blaOXA-560_1_KY126238
362	blaOXA-409_1_KJ584918	blaOXA-555_1_KY126224
362	blaOXA-409_1_KJ584918	blaOXA-341_1_KF048913
362	blaOXA-409_1_KJ584918	blaOXA-263_1_APQY01000006
362	blaOXA-409_1_KJ584918	blaOXA-131_1_EU547446
362	blaOXA-409_1_KJ584918	blaOXA-433_1_KM979380
362	blaOXA-409_1_KJ584918	blaOXA-194_1_HQ425492
362	blaOXA-409_1_KJ584918	blaOXA-336_1_KF048907
362	blaOXA-409_1_KJ584918	blaOXA-87_1_DQ348075
362	blaOXA-409_1_KJ584918	blaOXA-128_1_EU375515
362	blaOXA-409_1_KJ584918	blaOXA-497_1_LKJZ01000136
362	blaOXA-409_1_KJ584918	blaOXA-248_1_HE963769
362	blaOXA-409_1_KJ584918	blaOXA-521_1_KX462701
362	blaOXA-409_1_KJ584918	blaOXA-554_1_KY126221
362	blaOXA-409_1_KJ584918	blaOXA-254_1_AB781687
362	blaOXA-409_1_KJ584918	blaOXA-414_1_KJ584914
362	blaOXA-409_1_KJ584918	blaOXA-342_1_KF048915
362	blaOXA-409_1_KJ584918	blaOXA-262_1_APRA01000005
362	blaOXA-409_1_KJ584918	blaOXA-441_1_JX865394
362	blaOXA-409_1_KJ584918	blaOXA-219_1_JN215211
362	blaOXA-409_1_KJ584918	blaOXA-408_1_KJ584917
362	blaOXA-409_1_KJ584918	blaOXA-345_1_KF048918
362	blaOXA-409_1_KJ584918	blaOXA-79_1_EU019534
362	blaOXA-409_1_KJ584918	blaOXA-177_1_HM113563
362	blaOXA-409_1_KJ584918	blaOXA-93_1_DQ519087
362	blaOXA-409_1_KJ584918	blaOXA-95_1_DQ519089
362	blaOXA-409_1_KJ584918	blaOXA-98_1_EU255288
362	blaOXA-409_1_KJ584918	blaOXA-384_1_KF986263
362	blaOXA-409_1_KJ584918	blaOXA-559_1_KY126237
362	blaOXA-409_1_KJ584918	blaOXA-250_1_HE963771
362	blaOXA-409_1_KJ584918	blaOXA-75_1_AY859529
362	blaOXA-409_1_KJ584918	blaOXA-312_1_KF057029
362	blaOXA-409_1_KJ584918	blaOXA-431_1_KM979378
362	blaOXA-409_1_KJ584918	blaOXA-70_1_AY750912
362	blaOXA-409_1_KJ584918	blaOXA-178_1_HM113564
362	blaOXA-409_1_KJ584918	blaOXA-121_1_EU255290
362	blaOXA-409_1_KJ584918	blaOXA-113_1_EF653400
362	blaOXA-409_1_KJ584918	blaOXA-109_1_EF650035
362	blaOXA-409_1_KJ584918	blaOXA-413_1_KJ584922
362	blaOXA-409_1_KJ584918	blaOXA-206_1_AB634250
362	blaOXA-409_1_KJ584918	blaOXA-402_1_JX865391
362	blaOXA-409_1_KJ584918	blaOXA-195_1_HQ425493
362	blaOXA-409_1_KJ584918	blaOXA-509_1_KU692025
362	blaOXA-409_1_KJ584918	blaOXA-107_1_LAVJ01000082
362	blaOXA-409_1_KJ584918	blaOXA-561_1_KY126240
362	blaOXA-409_1_KJ584918	blaOXA-203_1_HQ998857
362	blaOXA-409_1_KJ584918	blaOXA-123_1_EU255292
362	blaOXA-409_1_KJ584918	blaOXA-148_1_GQ853679
362	blaOXA-409_1_KJ584918	blaOXA-523_1_KX599401
362	blaOXA-409_1_KJ584918	blaOXA-425_1_KM588353
362	blaOXA-409_1_KJ584918	blaOXA-531_1_KX599400
362	blaOXA-409_1_KJ584918	blaOXA-381_1_KJ135344
362	blaOXA-409_1_KJ584918	blaOXA-406_1_KJ584915
362	blaOXA-409_1_KJ584918	blaOXA-259_1_KF057028
362	blaOXA-409_1_KJ584918	blaOXA-382_1_KJ135345
362	blaOXA-409_1_KJ584918	blaOXA-346_1_KF048919
362	blaOXA-409_1_KJ584918	blaOXA-315_1_KF057032
362	blaOXA-409_1_KJ584918	blaOXA-556_1_KY126231
362	blaOXA-409_1_KJ584918	blaOXA-525_1_KX599406
362	blaOXA-409_1_KJ584918	blaOXA-106_1_EF650032
362	blaOXA-409_1_KJ584918	blaOXA-92_1_DQ335566
362	blaOXA-409_1_KJ584918	blaOXA-317_1_KF057034
362	blaOXA-409_1_KJ584918	blaOXA-67_1_DQ491200
362	blaOXA-409_1_KJ584918	blaOXA-432_1_KM979379
362	blaOXA-409_1_KJ584918	blaOXA-313_1_KF057030
362	blaOXA-409_1_KJ584918	blaOXA-401_1_KJ780076
362	blaOXA-409_1_KJ584918	blaOXA-127_1_EU255296
362	blaOXA-409_1_KJ584918	blaOXA-65_1_AY750908
362	blaOXA-409_1_KJ584918	blaOXA-314_1_KF057031
362	blaOXA-409_1_KJ584918	blaOXA-516_1_KU871391
362	blaOXA-409_1_KJ584918	blaOXA-388_1_KJ135343
362	blaOXA-409_1_KJ584918	blaOXA-78_1_AY862132
362	blaOXA-409_1_KJ584918	blaOXA-172_1_HM113558
362	blaOXA-409_1_KJ584918	blaOXA-174_1_HM113560
362	blaOXA-409_1_KJ584918	blaOXA-377_1_KF986258
362	blaOXA-409_1_KJ584918	blaOXA-365_1_KF885217
362	blaOXA-409_1_KJ584918	blaOXA-371_1_AB871653
362	blaOXA-409_1_KJ584918	blaOXA-545_1_KY674541
362	blaOXA-409_1_KJ584918	blaOXA-379_1_KF986260
362	blaOXA-409_1_KJ584918	blaOXA-316_1_KF057033
362	blaOXA-409_1_KJ584918	blaOXA-380_1_KF986261
362	blaOXA-409_1_KJ584918	blaOXA-77_1_AY949202
362	blaOXA-409_1_KJ584918	blaOXA-507_1_KU551305
362	blaOXA-409_1_KJ584918	blaOXA-122_1_EU255291
362	blaOXA-409_1_KJ584918	blaOXA-208_1_KF305665
362	blaOXA-409_1_KJ584918	blaOXA-480_1_KR872296
362	blaOXA-409_1_KJ584918	blaOXA-260_1_APOR01000009
362	blaOXA-409_1_KJ584918	blaOXA-410_1_KJ584919
362	blaOXA-409_1_KJ584918	blaOXA-175_1_HM113561
362	blaOXA-409_1_KJ584918	blaOXA-201_1_HQ734812
362	blaOXA-409_1_KJ584918	blaOXA-404_1_KJ920338
362	blaOXA-409_1_KJ584918	blaOXA-200_1_HQ734811
[truncated: 1,027 more rows]
