# Supplementary material for: Metagenomics-Based Approach to Source-Attribution of Antimicrobial Resistance Determinants – Identification of Reservoir Resistome Signatures
Source: Front Microbiol. 2021 Jan 15;11:601407. doi: 10.3389/fmicb.2020.601407 (PMC7843941; doi:10.3389/fmicb.2020.601407)
Supplement: Supplementary file 2 [file Table_2.XLSX]

## Sheet: VennDiagram_2 countries
AMR determinant list	AMR determinant ID	Representative gene
Exclusive country B	11	VanHAX_PT_2_AY926880
	26	tet(44)_2_FN594949
	35	tet(O/W/O)-1_1_AY196921
	53	sal(A)_1_KC693025
	66	vga(A)V_1_AF186237
	69	vga(C)_1_FN806792
	79	msr(E)_4_EU294228
	84	fexA_1_AJ549214
	102	mdt(A)_1_X92946
	103	ere(A)_5_FN396877
	110	ere(D)_1_KP265721
	119	tet(H)_1_Y16103
	126	tet(D)_1_AF467077
	147	blaCMY-18_1_AY743434
	168	cfr_2_AJ879565
	170	aph(4)-Ia_1_V01499
	215	blaCARB-2_1_M69058
	220	mph(B)_1_D85892
	252	mph(E)_1_DQ839391
	318	blaZ_8_HE993884
	319	str_1_X92946
	324	erm(36)_1_AF462611
	345	aadA9_1_AJ420072
	348	blaOXA-539_1_KY094077
	350	blaOXA-320_1_KF151169
	371	blaOXA-209_1_JF268688
	376	lnu(F)_2_DQ836009
	402	lnu(G)_1_KX470419
	403	lnu(B)_1_JQ861959
	411	erm(35)_1_AF319779
	416	aadA13_2_NC010643
	450	aadD_1_AF181950
	532	cat_5_U35036
	557	erm(A)_3_EU348758
	577	aac(6')-Iih_1_AJ584701
Exclusive country E	9	VanHDX_6_DQ172830
	23	tet(T)_1_L42544
	29	tet(O/W)-2_1_AY485122
	85	fexB_1_JN201336
	91	tet(45)_1_JF837331
	132	tet(Y)_1_EF495198
	235	blaSHV-100_1_AM941846
	251	blaCTX-M-211_1_MH067961
	310	erm(X)_1_M36726
	405	aph(6)-Ic_1_X01702
	446	blaOXA-489_1_CP013733
	495	erm(Y)_1_AB014481
	536	qnrD2_1_KF055448
	555	catP_1_U15027
	579	aac(6')-Iid_1_AJ584700
	595	dfrA8_1_U10186
	597	lnu(P)_1_FJ589781
	604	nimB_1_X71443
	608	nimC_1_X76948
	612	dfrA14_5_DQ388123
	616	dfrA15_2_AF221900
	617	dfrA16_3_AY878718
	657	fosA7_1_LAPJ01000014
Intersection between countries B,E	3	oqxB_1_EU370913
	12	VanHBX_2_U35369
	16	mecA2_1_AM048811
	21	tet(Q)_3_U73497
	22	tetB(P)_1_NC_010937
	24	tet(S)_3_X92946
	25	tet(S/M)_1_HM367711
	27	tet(36)_1_AJ514254
	28	tet(O)_3_Y07780
	30	tet(O/32/O)_1_JQ740052
	31	tet(32)_1_EU722333
	32	tet(W/32/O)_2_AM710602
	34	tet(W)_2_AY049983
	36	VanG2XY_1_FJ872410
	37	VanGXY_1_AY271782
	52	mcr-1.11_1_KY853650
	67	vga(E)_1_FR772051
	74	lsa(A)_3_AY737526
	75	msr(C)_2_AF313494
	78	aph(2'')-Ia_2_AP009486
	80	msr(A)_1_X52085
	81	msr(D)_3_AF227520
	86	ant(3'')-Ih-aac(6')-IId_1_AF453998
	87	tet(L)_1_HM235948
	88	tet(K)_1_U38656
	89	cmr_1_U43535
	90	tet(L)_8_AY081910
	96	tet(A)_6_AF534183
	98	tetA(P)_3_AB001076
	99	cmlA1_1_M64556
	104	cfr(C)_2_CANB01000378
	108	mdf(A)_1_Y08743
	109	mef(B)_1_FJ196385
	112	tet(33)_2_DQ390458
	113	tet(40)_2_AM419751
	114	mef(A)_3_AF227520
	116	mef(A)_2_U83667
	117	floR_2_AF118107
	118	tet(B)_1_AP000342
	123	tet(J)_2_AF038993
	125	tet(C)_1_NC_003123
	128	tet(G)_3_S52437
	130	oqxA_1_EU370913
	133	cmx_1_U85507
	138	tet(X)_1_GU014535
	145	tet(Z)_1_AF121000
	161	tet(X)_3_AB097942
	177	cfxA6_1_GQ342996
	187	ant(3'')-Ia_1_X02340
	189	cfxA2_1_AF504914
	211	aph(2'')-Ig_1_CP004067
	212	aph(2'')-Ic_1_U51479
	213	mph(A)_2_U36578
	214	blaROB-1_1_DQ840517
	219	ant(6)-Ia_5_AB247327
	221	mph(N)_1_KF648874
	222	aph(2'')-Ie_1_AY743255
	225	cepA-29_1_U05884
	226	aac(3)-VIa_1_M88012
	228	blaZ_29_JDXN01000019
	229	mph(C)_3_AM180068
	231	aph(2'')-Ib_2_AF207840
	237	blaCARB-8_1_AY178993
	239	aph(2'')-Ih_1_KF652096
	257	sul1_11_DQ914960
	282	ant(6)-Ia_3_KF864551
	290	ant(6)-Ia_2_KF421157
	293	blaTEM-126_1_AY628199
	294	blaLEN5_1_AY633109
	296	aac(3)-IIa_1_CP023555
	300	ant(6)-Ib_1_FN594949
	308	blaACI-1_1_AJ007350
	316	sul2_8_AJ877041
	341	aph(6)-Id_5_18676889
	368	blaOXA-347_1_ACWG01000053
	384	aadA2_1_NC010870
	385	aph(3')-Ia_10_EU855787
	400	aph(3'')-Ib_4_AF313472
	408	erm(F)_3_M17808
	425	aph(3')-IIIa_1_AF330699
	428	sul3_2_AJ459418
	429	aadA4_1_Z50802
	434	aac(3)-IVa_1_X01385
	436	spc_1_X02588
	443	rmtf_1_JQ808129
	448	erm(Q)_1_L22689
	454	erm(B)_18_X66468
	487	erm(T)_4_AJ488494
	492	erm(C)_2_M19652
	493	erm(G)_2_L42817
	494	erm(T)_1_M64090
	497	erm(33)_1_AJ579365
	499	erm(43)_1_HE650138
	501	erm(A)_1_X03216
	520	catA1_1_V00622
	521	catQ_1_M55620
	526	qnrS5_1_HQ631377
	528	cat(pC194)_1_NC_002013
	530	cat_3_S48276
	533	qnrB52_1_EF488762
	539	vat(E)_10_AY043212
	556	cat_2_M35190
	562	dfrA7_5_AJ419170
	564	dfrA1_7_AJ400733
	585	aac(6')-Im_1_AF337947
	587	ant(2'')-Ia_16_HQ386848
	591	nimA_1_X71444
	598	dfrA12_5_FR875302
	599	nimJ_1_NZ_JH815495
	600	dfrG_1_AB205645
	603	nimD_1_X76949
	605	lnu(C)_1_AY928180
	606	dfrK_1_FN377602
	609	dfrD_1_Z50141
	611	lnu(A)_1_M14039
	618	dfrA1_6_FJ215857
	619	dfrA5_2_FJ001870
	637	nimH_1_KX576455
	659	fosD_1_KC989517

## Sheet: VennDiagram_4 countries
AMR determinant list	AMR determinant ID	Representative gene
Exclusive country B	608	catS_1_X74948
Exclusive country E	85	fexB_1_JN201336
	251	blaCTX-M-211_1_MH067961
	495	erm(Y)_1_AB014481
	579	aac(6')-Iid_1_AJ584700
	595	dfrA8_1_U10186
	604	nimB_1_X71443
	617	dfrA16_3_AY878718
	657	fosA7_1_LAPJ01000014
Exclusive country F	53	sal(A)_1_KC693025
	69	vga(C)_1_FN806792
	84	fexA_1_AJ549214
	102	mdt(A)_1_X92946
	110	ere(D)_1_KP265721
	119	tet(H)_1_Y16103
	126	tet(D)_1_AF467077
	147	blaCMY-18_1_AY743434
	168	cfr_2_AJ879565
	252	mph(E)_1_DQ839391
	318	blaZ_8_HE993884
	350	blaOXA-320_1_KF151169
	371	blaOXA-209_1_JF268688
	411	erm(35)_1_AF319779
	557	erm(A)_3_EU348758
Exclusive country H	58	VanC4XY_1_EU151752
	97	cmlB1_1_AM296481
	164	tet(39)_1_KT346360
	253	mph(G)_1_AB571865
	433	blaOXA-85_1_JANA01000064
	491	erm(45)_1_LN680996
	498	erm(48)_1_LT223129
	531	cat(pC221)_1_X02529
Intersection between countries F,B,H,E	21	tet(Q)_3_U73497
	22	tetB(P)_1_NC_010937
	24	tet(S)_3_X92946
	25	tet(S/M)_1_HM367711
	28	tet(O)_3_Y07780
	30	tet(O/32/O)_1_JQ740052
	32	tet(W/32/O)_2_AM710602
	34	tet(W)_2_AY049983
	36	VanG2XY_1_FJ872410
	37	VanGXY_1_AY271782
	52	mcr-1.11_1_KY853650
	74	lsa(A)_3_AY737526
	78	aph(2'')-Ia_2_AP009486
	80	msr(A)_1_X52085
	81	msr(D)_3_AF227520
	87	tet(L)_1_HM235948
	88	tet(K)_1_U38656
	90	tet(L)_8_AY081910
	96	tet(A)_6_AF534183
	99	cmlA1_1_M64556
	104	cfr(C)_2_CANB01000378
	108	mdf(A)_1_Y08743
	109	mef(B)_1_FJ196385
	112	tet(33)_2_DQ390458
	113	tet(40)_2_AM419751
	114	mef(A)_3_AF227520
	116	mef(A)_2_U83667
	118	tet(B)_1_AP000342
	125	tet(C)_1_NC_003123
	128	tet(G)_3_S52437
	138	tet(X)_1_GU014535
	145	tet(Z)_1_AF121000
	177	cfxA6_1_GQ342996
	187	ant(3'')-Ia_1_X02340
	189	cfxA2_1_AF504914
	214	blaROB-1_1_DQ840517
	219	ant(6)-Ia_5_AB247327
	221	mph(N)_1_KF648874
	222	aph(2'')-Ie_1_AY743255
	228	blaZ_29_JDXN01000019
	229	mph(C)_3_AM180068
	231	aph(2'')-Ib_2_AF207840
	257	sul1_11_DQ914960
	282	ant(6)-Ia_3_KF864551
	290	ant(6)-Ia_2_KF421157
	293	blaTEM-126_1_AY628199
	294	blaLEN5_1_AY633109
	300	ant(6)-Ib_1_FN594949
	308	blaACI-1_1_AJ007350
	341	aph(6)-Id_5_18676889
	384	aadA2_1_NC010870
	385	aph(3')-Ia_10_EU855787
	400	aph(3'')-Ib_4_AF313472
	408	erm(F)_3_M17808
	425	aph(3')-IIIa_1_AF330699
	428	sul3_2_AJ459418
	436	spc_1_X02588
	443	rmtf_1_JQ808129
	448	erm(Q)_1_L22689
	454	erm(B)_18_X66468
	487	erm(T)_4_AJ488494
	492	erm(C)_2_M19652
	493	erm(G)_2_L42817
	494	erm(T)_1_M64090
	528	cat(pC194)_1_NC_002013
	530	cat_3_S48276
	533	qnrB52_1_EF488762
	556	cat_2_M35190
	585	aac(6')-Im_1_AF337947
	599	nimJ_1_NZ_JH815495
	600	dfrG_1_AB205645
	605	lnu(C)_1_AY928180
	606	dfrK_1_FN377602
	609	dfrD_1_Z50141
	611	lnu(A)_1_M14039
	618	dfrA1_6_FJ215857
	637	nimH_1_KX576455

## Sheet: VennDiagram_5 countries
AMR determinant list	AMR determinant ID	Representative gene
Exclusive country A	24	tet(S)_3_X92946
	251	blaCTX-M-211_1_MH067961
	376	lnu(F)_2_DQ836009
	416	aadA13_2_NC010643
	501	erm(A)_1_X03216
Exclusive country C	35	tet(O/W/O)-1_1_AY196921
	89	cmr_1_U43535
	125	tet(C)_1_NC_003123
	128	tet(G)_3_S52437
	161	tet(X)_3_AB097942
	318	blaZ_8_HE993884
	619	dfrA5_2_FJ001870
Exclusive country D	214	blaROB-1_1_DQ840517
	231	aph(2'')-Ib_2_AF207840
	239	aph(2'')-Ih_1_KF652096
	348	blaOXA-539_1_KY094077
	473	blaOXA-466_1_KR061501
	494	erm(T)_1_M64090
	495	erm(Y)_1_AB014481
	521	catQ_1_M55620
	585	aac(6')-Im_1_AF337947
Exclusive country G	9	VanHDX_6_DQ172830
	91	tet(45)_1_JF837331
	117	floR_2_AF118107
	119	tet(H)_1_Y16103
	212	aph(2'')-Ic_1_U51479
	290	ant(6)-Ia_2_KF421157
	296	aac(3)-IIa_1_CP023555
	425	aph(3')-IIIa_1_AF330699
	434	aac(3)-IVa_1_X01385
Exclusive country I	3	oqxB_1_EU370913
	23	tet(T)_1_L42544
	79	msr(E)_4_EU294228
	109	mef(B)_1_FJ196385
	168	cfr_2_AJ879565
	169	cfr(B)_3_KR610408
	527	cat_1_M11587
Intersection between countries A,C,D,G,I	21	tet(Q)_3_U73497
	28	tet(O)_3_Y07780
	34	tet(W)_2_AY049983
	37	VanGXY_1_AY271782
	80	msr(A)_1_X52085
	88	tet(K)_1_U38656
	96	tet(A)_6_AF534183
	99	cmlA1_1_M64556
	108	mdf(A)_1_Y08743
	112	tet(33)_2_DQ390458
	113	tet(40)_2_AM419751
	114	mef(A)_3_AF227520
	116	mef(A)_2_U83667
	118	tet(B)_1_AP000342
	133	cmx_1_U85507
	145	tet(Z)_1_AF121000
	177	cfxA6_1_GQ342996
	187	ant(3'')-Ia_1_X02340
	189	cfxA2_1_AF504914
	229	mph(C)_3_AM180068
	257	sul1_11_DQ914960
	282	ant(6)-Ia_3_KF864551
	293	blaTEM-126_1_AY628199
	300	ant(6)-Ib_1_FN594949
	308	blaACI-1_1_AJ007350
	310	erm(X)_1_M36726
	341	aph(6)-Id_5_18676889
	384	aadA2_1_NC010870
	385	aph(3')-Ia_10_EU855787
	408	erm(F)_3_M17808
	450	aadD_1_AF181950
	530	cat_3_S48276
	533	qnrB52_1_EF488762
	606	dfrK_1_FN377602
	618	dfrA1_6_FJ215857
